# Supplementary material for: Ethyl 1,3-dimethyl-1H-indole-2-carboxyl­ate
Source: Acta Crystallogr Sect E Struct Rep Online. 2008 Oct 25;64(Pt 11):o2200. doi: 10.1107/S1600536808034156 (PMC2959652; doi:10.1107/S1600536808034156)
Supplement: Supplementary file 1 [file e-64-o2200-sup1.cif]

##############################################################################
###                                                                        ###
###        Electronic paper (Acta Crystallographica Section E)             ###
###                                                                        ###
##############################################################################
#                                                                            #
# This CIF contains the data in a paper accepted for publication in Acta     #
# Crystallographica Section E. It conforms to the requirements of Notes      #
# for Authors for Section E, and has been peer reviewed under the auspices   #
# of the IUCr Commission on Journals.                                        #
#                                                                            #
# Full details of the Crystallographic Information File format               #
# are given in the paper "The Crystallographic Information File (CIF):       #
# a New Standard Archive File for Crystallography" by S. R. Hall, F. H.      #
# Allen and I. D. Brown [Acta Cryst. (1991), A47, 655-685].                  #
#                                                                            #
# The current version of the core CIF dictionary is obtainable from          #
# ftp://ftp.iucr.org/pub/cif_core.dic. The current version number is 2.4.    #
#                                                                            #
# Software is freely available for graphical display of the structure(s) in  #
# this CIF.  For information consult the CIF home page http://www.iucr.org/  #
# cif/home.html                                                              #
#                                                                            #
# This file may be used for bona fide research purposes within the           #
# scientific community so long as proper attribution is given to the journal # 
# article from which it was obtained.                                        #
#                                                                            #
##############################################################################
                                             
data_I
_audit_creation_method     SHELXL-97
_chemical_name_systematic
;
Ethyl 1,3-dimethyl-1<i>H</i>-indole-2-carboxylate
;
_chemical_name_common     ?
_chemical_formula_moiety     'C13 H15 N O2'
_chemical_formula_sum     'C13 H15 N O2'
_chemical_formula_iupac     'C13 H15 N O2'
_chemical_formula_weight     217.26
_chemical_melting_point     ?
_symmetry_cell_setting     Monoclinic
_symmetry_space_group_name_H-M     'P 21/c'
_symmetry_space_group_name_Hall     '-P 2ybc'
loop_
    _symmetry_equiv_pos_as_xyz
    'x, y, z'
    '-x, y+1/2, -z+1/2'
    '-x, -y, -z'
    'x, -y-1/2, z-1/2'
_cell_length_a     7.5511(3)
_cell_length_b     12.2476(6)
_cell_length_c     12.9449(5)
_cell_angle_alpha     90.00
_cell_angle_beta     105.488(2)
_cell_angle_gamma     90.00
_cell_volume     1153.71(9)
_cell_formula_units_Z     4
_cell_measurement_reflns_used     4312
_cell_measurement_theta_min     2.33
_cell_measurement_theta_max     24.12
_cell_measurement_temperature     295(2)
_exptl_crystal_description     block
_exptl_crystal_colour     Yellow
_exptl_crystal_size_max     0.25
_exptl_crystal_size_mid     0.20
_exptl_crystal_size_min     0.20
_exptl_crystal_density_diffrn     1.251
_exptl_crystal_density_meas     ?
_exptl_crystal_density_method     'not measured'
_exptl_crystal_F_000     464
_exptl_absorpt_coefficient_mu     0.084
_exptl_absorpt_correction_type     multi-scan
_exptl_absorpt_process_details     '(SADABS; Sheldrick, 1996)'
_exptl_absorpt_correction_T_min     0.9792
_exptl_absorpt_correction_T_max     0.9833
_exptl_special_details
;
;
_diffrn_ambient_temperature     295(2)
_diffrn_radiation_type     MoK\a
_diffrn_radiation_wavelength     0.71073
_diffrn_radiation_source     'fine-focus sealed tube'
_diffrn_radiation_monochromator     graphite
_diffrn_measurement_device_type     'Bruker Kappa APEXII'
_diffrn_measurement_method     '\w and \f'
_diffrn_detector_area_resol_mean     ?
_diffrn_reflns_number     15440
_diffrn_reflns_av_R_equivalents     0.0261
_diffrn_reflns_av_sigmaI/netI     0.0268
_diffrn_reflns_theta_min     2.33
_diffrn_reflns_theta_max     30.99
_diffrn_reflns_theta_full     25.00
_diffrn_measured_fraction_theta_max     0.988
_diffrn_measured_fraction_theta_full     0.999
_diffrn_reflns_limit_h_min     -10
_diffrn_reflns_limit_h_max     10
_diffrn_reflns_limit_k_min     -17
_diffrn_reflns_limit_k_max     17
_diffrn_reflns_limit_l_min     -18
_diffrn_reflns_limit_l_max     18
_diffrn_standards_number     0
_diffrn_standards_interval_count     ?
_diffrn_standards_interval_time     0
_diffrn_standards_decay_%     0
_refine_special_details
;
;
_reflns_number_total     3620
_reflns_number_gt     2068
_reflns_threshold_expression     I>2\s(I)
_refine_ls_structure_factor_coef     Fsqd
_refine_ls_matrix_type     full
_refine_ls_R_factor_all     0.1017
_refine_ls_R_factor_gt     0.0557
_refine_ls_wR_factor_gt     0.1534
_refine_ls_wR_factor_ref     0.1836
_refine_ls_goodness_of_fit_ref     1.034
_refine_ls_restrained_S_all     1.034
_refine_ls_number_reflns     3620
_refine_ls_number_parameters     148
_refine_ls_number_restraints     0
_refine_ls_hydrogen_treatment     constr
_refine_ls_weighting_scheme     calc
_refine_ls_weighting_details
         'calc w=1/[\s^2^(Fo^2^)+(0.0844P)^2^+0.1542P] where P=(Fo^2^+2Fc^2^)/3'
_atom_sites_solution_hydrogens     geom
_atom_sites_solution_primary     direct
_atom_sites_solution_secondary     difmap
_refine_ls_shift/su_max     0.000
_refine_ls_shift/su_mean     0.000
_refine_diff_density_max     0.210
_refine_diff_density_min     -0.169
_refine_ls_extinction_method     none
_refine_ls_extinction_coef     ?
loop_
    _atom_type_symbol
    _atom_type_description
    _atom_type_scat_dispersion_real
    _atom_type_scat_dispersion_imag
    _atom_type_scat_source
    'C' 'C' 0.0033 0.0016
                         'International Tables Vol C Tables 4.2.6.8 and 6.1.1.4'
    'H' 'H' 0.0000 0.0000
                         'International Tables Vol C Tables 4.2.6.8 and 6.1.1.4'
    'N' 'N' 0.0061 0.0033
                         'International Tables Vol C Tables 4.2.6.8 and 6.1.1.4'
    'O' 'O' 0.0106 0.0060
                         'International Tables Vol C Tables 4.2.6.8 and 6.1.1.4'
_computing_data_collection     'APEX2 (Bruker, 2004)'
_computing_cell_refinement     'APEX2 (Bruker, 2004)'
_computing_data_reduction     'APEX2 (Bruker, 2004)'
_computing_structure_solution     'SHELXS97 (Sheldrick, 2008)'
_computing_structure_refinement     'SHELXL97 (Sheldrick, 2008)'
_computing_molecular_graphics     'PLATON (Spek, 2003)'
_computing_publication_material     'SHELXL97 (Sheldrick, 2008)'
loop_
    _atom_site_type_symbol
    _atom_site_label
    _atom_site_fract_x
    _atom_site_fract_y
    _atom_site_fract_z
    _atom_site_U_iso_or_equiv
    _atom_site_adp_type
    _atom_site_calc_flag
    _atom_site_refinement_flags
    _atom_site_occupancy
    _atom_site_disorder_assembly
    _atom_site_disorder_group
    C C1 0.7616(2) -0.19859(13) 0.57067(13) 0.0527(4) Uani d . 1 . .
    C C2 0.7747(2) -0.30504(16) 0.61130(15) 0.0653(5) Uani d . 1 . .
    H H2 0.8324 -0.3194 0.6829 0.078 Uiso calc R 1 . .
    C C3 0.7003(3) -0.38637(16) 0.54252(18) 0.0750(5) Uani d . 1 . .
    H H3 0.7075 -0.4577 0.5679 0.090 Uiso calc R 1 . .
    C C4 0.6132(3) -0.36648(16) 0.43493(18) 0.0738(5) Uani d . 1 . .
    H H4 0.5646 -0.4246 0.3901 0.089 Uiso calc R 1 . .
    C C5 0.5983(2) -0.26368(16) 0.39465(14) 0.0655(4) Uani d . 1 . .
    H H5 0.5386 -0.2510 0.3230 0.079 Uiso calc R 1 . .
    C C6 0.67448(19) -0.17669(13) 0.46276(12) 0.0525(4) Uani d . 1 . .
    C C7 0.68784(19) -0.06336(13) 0.44615(11) 0.0501(4) Uani d . 1 . .
    C C8 0.78272(19) -0.01966(13) 0.54312(11) 0.0512(4) Uani d . 1 . .
    C C9 0.9305(3) -0.09425(17) 0.73226(14) 0.0757(5) Uani d . 1 . .
    H H9A 0.9384 -0.1651 0.7650 0.114 Uiso calc R 1 . .
    H H9B 0.8689 -0.0449 0.7687 0.114 Uiso calc R 1 . .
    H H9C 1.0519 -0.0675 0.7371 0.114 Uiso calc R 1 . .
    C C10 0.6076(2) -0.00822(15) 0.34166(13) 0.0670(5) Uani d . 1 . .
    H H10A 0.5464 0.0575 0.3534 0.100 Uiso calc R 1 . .
    H H10B 0.5209 -0.0561 0.2955 0.100 Uiso calc R 1 . .
    H H10C 0.7038 0.0095 0.3088 0.100 Uiso calc R 1 . .
    C C11 0.8333(2) 0.09395(14) 0.57069(13) 0.0559(4) Uani d . 1 . .
    C C12 0.8335(2) 0.27250(13) 0.50367(14) 0.0644(4) Uani d . 1 . .
    H H12A 0.9652 0.2837 0.5286 0.077 Uiso calc R 1 . .
    H H12B 0.7771 0.3007 0.5573 0.077 Uiso calc R 1 . .
    C C13 0.7583(3) 0.32875(18) 0.40024(17) 0.0805(6) Uani d . 1 . .
    H H13A 0.8079 0.2962 0.3465 0.121 Uiso calc R 1 . .
    H H13B 0.7913 0.4046 0.4077 0.121 Uiso calc R 1 . .
    H H13C 0.6269 0.3219 0.3793 0.121 Uiso calc R 1 . .
    N N1 0.82742(18) -0.10221(11) 0.61980(10) 0.0568(4) Uani d . 1 . .
    O O1 0.9033(2) 0.12730(12) 0.65918(10) 0.0943(5) Uani d . 1 . .
    O O2 0.79272(16) 0.15785(9) 0.48555(9) 0.0632(3) Uani d . 1 . .
loop_
    _atom_site_aniso_label
    _atom_site_aniso_U_11
    _atom_site_aniso_U_22
    _atom_site_aniso_U_33
    _atom_site_aniso_U_12
    _atom_site_aniso_U_13
    _atom_site_aniso_U_23
    C1 0.0489(7) 0.0561(9) 0.0535(9) 0.0029(6) 0.0146(6) 0.0022(7)
    C2 0.0636(9) 0.0662(11) 0.0666(11) 0.0026(8) 0.0182(8) 0.0136(9)
    C3 0.0774(12) 0.0564(11) 0.0939(15) -0.0017(9) 0.0278(11) 0.0091(10)
    C4 0.0742(11) 0.0606(11) 0.0849(14) -0.0079(9) 0.0183(10) -0.0079(10)
    C5 0.0627(9) 0.0696(11) 0.0595(10) -0.0025(8) 0.0081(7) -0.0072(9)
    C6 0.0476(7) 0.0574(9) 0.0519(8) 0.0043(6) 0.0122(6) 0.0002(7)
    C7 0.0499(7) 0.0552(9) 0.0439(8) 0.0047(6) 0.0104(6) -0.0002(6)
    C8 0.0529(8) 0.0556(9) 0.0459(8) 0.0041(6) 0.0144(6) 0.0012(7)
    C9 0.0883(13) 0.0815(13) 0.0488(9) 0.0011(10) 0.0035(9) 0.0088(9)
    C10 0.0770(11) 0.0675(11) 0.0492(9) 0.0038(9) 0.0043(8) 0.0050(8)
    C11 0.0624(9) 0.0597(10) 0.0462(8) 0.0004(7) 0.0155(7) -0.0025(7)
    C12 0.0722(10) 0.0549(10) 0.0682(11) 0.0016(8) 0.0226(8) -0.0044(8)
    C13 0.0902(13) 0.0688(12) 0.0804(13) 0.0093(10) 0.0189(11) 0.0097(10)
    N1 0.0588(7) 0.0631(9) 0.0467(7) 0.0022(6) 0.0109(6) 0.0036(6)
    O1 0.1481(14) 0.0728(9) 0.0498(7) -0.0162(9) 0.0050(8) -0.0092(6)
    O2 0.0805(8) 0.0518(7) 0.0536(7) -0.0007(5) 0.0113(6) -0.0014(5)
_geom_special_details
;
;
loop_
    _geom_bond_atom_site_label_1
    _geom_bond_atom_site_label_2
    _geom_bond_site_symmetry_2
    _geom_bond_distance
    _geom_bond_publ_flag
    C1 N1 . 1.370(2) ?
    C1 C2 . 1.400(2) ?
    C1 C6 . 1.402(2) ?
    C2 C3 . 1.354(3) ?
    C2 H2 . 0.9300 ?
    C3 C4 . 1.394(3) ?
    C3 H3 . 0.9300 ?
    C4 C5 . 1.356(3) ?
    C4 H4 . 0.9300 ?
    C5 C6 . 1.404(2) ?
    C5 H5 . 0.9300 ?
    C6 C7 . 1.412(2) ?
    C7 C8 . 1.377(2) ?
    C7 C10 . 1.488(2) ?
    C8 N1 . 1.394(2) ?
    C8 C11 . 1.462(2) ?
    C9 N1 . 1.459(2) ?
    C9 H9A . 0.9600 ?
    C9 H9B . 0.9600 ?
    C9 H9C . 0.9600 ?
    C10 H10A . 0.9600 ?
    C10 H10B . 0.9600 ?
    C10 H10C . 0.9600 ?
    C11 O1 . 1.198(2) ?
    C11 O2 . 1.319(2) ?
    C12 O2 . 1.443(2) ?
    C12 C13 . 1.478(3) ?
    C12 H12A . 0.9700 ?
    C12 H12B . 0.9700 ?
    C13 H13A . 0.9600 ?
    C13 H13B . 0.9600 ?
    C13 H13C . 0.9600 ?
loop_
    _geom_angle_atom_site_label_1
    _geom_angle_atom_site_label_2
    _geom_angle_atom_site_label_3
    _geom_angle_site_symmetry_1
    _geom_angle_site_symmetry_3
    _geom_angle
    _geom_angle_publ_flag
    N1 C1 C2 . . 130.38(16) ?
    N1 C1 C6 . . 108.26(14) ?
    C2 C1 C6 . . 121.33(16) ?
    C3 C2 C1 . . 117.57(17) ?
    C3 C2 H2 . . 121.2 ?
    C1 C2 H2 . . 121.2 ?
    C2 C3 C4 . . 122.06(18) ?
    C2 C3 H3 . . 119.0 ?
    C4 C3 H3 . . 119.0 ?
    C5 C4 C3 . . 121.00(18) ?
    C5 C4 H4 . . 119.5 ?
    C3 C4 H4 . . 119.5 ?
    C4 C5 C6 . . 119.02(17) ?
    C4 C5 H5 . . 120.5 ?
    C6 C5 H5 . . 120.5 ?
    C1 C6 C5 . . 119.01(15) ?
    C1 C6 C7 . . 107.83(14) ?
    C5 C6 C7 . . 133.16(15) ?
    C8 C7 C6 . . 106.51(13) ?
    C8 C7 C10 . . 129.70(16) ?
    C6 C7 C10 . . 123.78(14) ?
    C7 C8 N1 . . 109.60(14) ?
    C7 C8 C11 . . 129.14(14) ?
    N1 C8 C11 . . 121.25(14) ?
    N1 C9 H9A . . 109.5 ?
    N1 C9 H9B . . 109.5 ?
    H9A C9 H9B . . 109.5 ?
    N1 C9 H9C . . 109.5 ?
    H9A C9 H9C . . 109.5 ?
    H9B C9 H9C . . 109.5 ?
    C7 C10 H10A . . 109.5 ?
    C7 C10 H10B . . 109.5 ?
    H10A C10 H10B . . 109.5 ?
    C7 C10 H10C . . 109.5 ?
    H10A C10 H10C . . 109.5 ?
    H10B C10 H10C . . 109.5 ?
    O1 C11 O2 . . 122.77(16) ?
    O1 C11 C8 . . 125.30(16) ?
    O2 C11 C8 . . 111.93(14) ?
    O2 C12 C13 . . 107.02(15) ?
    O2 C12 H12A . . 110.3 ?
    C13 C12 H12A . . 110.3 ?
    O2 C12 H12B . . 110.3 ?
    C13 C12 H12B . . 110.3 ?
    H12A C12 H12B . . 108.6 ?
    C12 C13 H13A . . 109.5 ?
    C12 C13 H13B . . 109.5 ?
    H13A C13 H13B . . 109.5 ?
    C12 C13 H13C . . 109.5 ?
    H13A C13 H13C . . 109.5 ?
    H13B C13 H13C . . 109.5 ?
    C1 N1 C8 . . 107.79(13) ?
    C1 N1 C9 . . 123.47(14) ?
    C8 N1 C9 . . 128.70(15) ?
    C11 O2 C12 . . 116.72(13) ?
loop_
    _geom_torsion_atom_site_label_1
    _geom_torsion_atom_site_label_2
    _geom_torsion_atom_site_label_3
    _geom_torsion_atom_site_label_4
    _geom_torsion_site_symmetry_1
    _geom_torsion_site_symmetry_2
    _geom_torsion_site_symmetry_3
    _geom_torsion_site_symmetry_4
    _geom_torsion
    _geom_torsion_publ_flag
    N1 C1 C2 C3 . . . . -177.99(16) ?
    C6 C1 C2 C3 . . . . 0.1(2) ?
    C1 C2 C3 C4 . . . . 0.0(3) ?
    C2 C3 C4 C5 . . . . -0.5(3) ?
    C3 C4 C5 C6 . . . . 0.9(3) ?
    N1 C1 C6 C5 . . . . 178.77(13) ?
    C2 C1 C6 C5 . . . . 0.3(2) ?
    N1 C1 C6 C7 . . . . -0.08(16) ?
    C2 C1 C6 C7 . . . . -178.54(14) ?
    C4 C5 C6 C1 . . . . -0.8(2) ?
    C4 C5 C6 C7 . . . . 177.72(16) ?
    C1 C6 C7 C8 . . . . 0.37(16) ?
    C5 C6 C7 C8 . . . . -178.25(16) ?
    C1 C6 C7 C10 . . . . -178.61(14) ?
    C5 C6 C7 C10 . . . . 2.8(3) ?
    C6 C7 C8 N1 . . . . -0.52(15) ?
    C10 C7 C8 N1 . . . . 178.38(15) ?
    C6 C7 C8 C11 . . . . -179.58(14) ?
    C10 C7 C8 C11 . . . . -0.7(3) ?
    C7 C8 C11 O1 . . . . 173.58(17) ?
    N1 C8 C11 O1 . . . . -5.4(3) ?
    C7 C8 C11 O2 . . . . -6.4(2) ?
    N1 C8 C11 O2 . . . . 174.65(12) ?
    C2 C1 N1 C8 . . . . 178.04(15) ?
    C6 C1 N1 C8 . . . . -0.24(16) ?
    C2 C1 N1 C9 . . . . -0.1(3) ?
    C6 C1 N1 C9 . . . . -178.40(14) ?
    C7 C8 N1 C1 . . . . 0.48(16) ?
    C11 C8 N1 C1 . . . . 179.62(13) ?
    C7 C8 N1 C9 . . . . 178.52(15) ?
    C11 C8 N1 C9 . . . . -2.3(2) ?
    O1 C11 O2 C12 . . . . -1.2(2) ?
    C8 C11 O2 C12 . . . . 178.80(13) ?
    C13 C12 O2 C11 . . . . -173.84(14) ?
loop_
    _geom_hbond_atom_site_label_D
    _geom_hbond_atom_site_label_H
    _geom_hbond_atom_site_label_A
    _geom_hbond_site_symmetry_A
    _geom_hbond_distance_DH
    _geom_hbond_distance_HA
    _geom_hbond_distance_DA
    _geom_hbond_angle_DHA
    _geom_hbond_publ_flag
    C10 H10A O2 . 0.96 2.49 2.858(2) 103 Y
    C2 H2 O1 2_746 0.93 2.53 3.401(2) 156 Y
    C12 H12A Cg1 3_756 0.97 2.76 3.646(2) 152 Y
data_global
_journal_date_recd_electronic     2008-10-09
_journal_date_accepted     2008-10-19
_journal_name_full     'Acta Crystallographica, Section E'
_journal_year     2008
_journal_volume     64
_journal_issue     11
_journal_page_first     o2200
_journal_page_last     o2200
_journal_paper_category     QO
_journal_coeditor_code     BQ2100
_publ_contact_author_name     'V.Manivannan'
_publ_contact_author_address
;
Department of Physics
Presidency College
Chennai 600 005
India
;
_publ_contact_author_email     manivan_1999@yahoo.com
_publ_contact_author_fax     ?
_publ_contact_author_phone     '04426187785'
_publ_section_title
;
Ethyl 1,3-dimethyl-1<i>H</i>-indole-2-carboxylate
;
loop_
    _publ_author_name
    _publ_author_address
    'A. Marx'
;
Department of Physics
Presidency College
Chennai 600 005
India
;
    'G. Chakkaravarthi'
;
Department of Physics
CPCL Polytechnic College
Chennai 600 068
India
;
    'G. Gobirajeshwaran'
;
Department of Organic Chemistry
University of Madras
Guindy Campus, Chennai 600 025
India
;
    'A. K. Mohanakrishnan'
;
Department of Organic Chemistry
University of Madras
Guindy Campus, Chennai 600 025
India
;
    'V. Manivannan'
;
Department of Physics
Presidency College
Chennai 600 005
India
;
