# Supplementary material for: Ethyl 1,3-dimethyl-1H-indole-2-carboxyl­ate
Source: Acta Crystallogr Sect E Struct Rep Online. 2008 Oct 25;64(Pt 11):o2200. doi: 10.1107/S1600536808034156 (PMC2959652; doi:10.1107/S1600536808034156)
Supplement: Supplementary file 2 [file e-64-o2200-Isup2.hkl]

#
# h,k,l, Fc-squared, Fo-squared, sigma(Fo-squared) and status flag
#
data_I
_shelx_title ' GGR165 in P2(1)/c'
_shelx_refln_list_code          4
_shelx_F_calc_maximum      125.17
_exptl_crystal_F_000       464.00
_reflns_d_resolution_high  0.6902
 
loop_
 _symmetry_equiv_pos_as_xyz
 'x, y, z'
 '-x, y+1/2, -z+1/2'
 '-x, -y, -z'
 'x, -y-1/2, z-1/2'
 
_cell_length_a     7.5511
_cell_length_b    12.2476
_cell_length_c    12.9449
_cell_angle_alpha  90.000
_cell_angle_beta  105.488
_cell_angle_gamma  90.000
 
_shelx_F_squared_multiplier     1.000
 
loop_
 _refln_index_h
 _refln_index_k
 _refln_index_l
 _refln_F_squared_calc
 _refln_F_squared_meas
 _refln_F_squared_sigma
 _refln_observed_status
   2   0   0    13203.37    13829.07    212.78 o
   3   0   0      614.62      492.46      4.51 o
   4   0   0       13.59       15.08      0.40 o
   5   0   0      428.93      460.37      4.76 o
   6   0   0        0.00        0.04      0.38 o
   7   0   0       26.15       27.99      1.74 o
   8   0   0       15.65       15.56      1.45 o
   9   0   0        0.09       -0.94      0.94 o
   1   1   0     1151.12     1246.23     12.00 o
   2   1   0     5299.47     5334.16     44.01 o
   3   1   0       36.28       26.39      0.50 o
   4   1   0      189.20      181.67      1.67 o
   5   1   0       10.25        7.29      0.30 o
   6   1   0        1.68        1.11      0.28 o
   7   1   0        6.01        7.35      0.61 o
   8   1   0        1.36        1.32      0.64 o
   9   1   0        1.10        2.90      0.73 o
   0   2   0      842.26      857.51      8.52 o
   1   2   0       12.69       13.88      0.24 o
   2   2   0      544.97      548.89      3.85 o
   3   2   0      133.89      160.89      1.32 o
   4   2   0       52.57       55.15      0.96 o
   5   2   0       62.63       63.76      0.90 o
   6   2   0       14.38       15.68      0.52 o
   7   2   0        1.06        1.15      0.39 o
   8   2   0        6.24        5.46      0.56 o
   9   2   0        0.82        1.23      1.09 o
   1   3   0      663.43      718.70      4.79 o
   2   3   0       11.72       16.39      0.38 o
   3   3   0       19.86       21.34      0.45 o
   4   3   0      122.49      140.27      1.37 o
   5   3   0       45.93       48.43      0.92 o
   6   3   0       12.07       12.55      0.61 o
   7   3   0       43.88       41.98      1.10 o
   8   3   0        1.99        1.37      0.74 o
   9   3   0        3.97        6.86      1.42 o
  10   3   0        0.62        1.77      1.29 o
   0   4   0     2059.07     2054.66     21.81 o
   1   4   0     1407.38     1490.41     10.71 o
   2   4   0      112.00      132.15      1.25 o
   3   4   0       11.40       11.68      0.36 o
   4   4   0       21.00       27.28      0.95 o
   5   4   0       82.08       91.92      1.67 o
   6   4   0       34.92       33.46      1.70 o
   7   4   0        0.15        0.05      0.49 o
   8   4   0        9.36        8.25      0.69 o
   9   4   0        1.23        0.77      0.93 o
  10   4   0        0.09        2.66      1.42 o
   1   5   0      754.50      849.86      6.02 o
   2   5   0       62.51       59.55      0.81 o
   3   5   0       25.17       18.99      0.59 o
   4   5   0       24.45       19.91      0.60 o
   5   5   0       74.99       79.33      1.65 o
   6   5   0        8.12        8.87      0.87 o
   7   5   0        6.91        8.45      0.84 o
   8   5   0        2.18        3.26      0.63 o
   9   5   0        1.42        2.25      1.37 o
  10   5   0        0.73        1.83      1.05 o
   0   6   0       68.54       68.78      1.44 o
   1   6   0      105.14       93.74      1.08 o
   2   6   0      525.15      478.64      3.91 o
   3   6   0       11.82       12.77      0.53 o
   4   6   0      152.26      162.69      1.92 o
   5   6   0       47.27       45.30      1.34 o
   6   6   0       44.02       44.19      1.66 o
   7   6   0       43.28       46.68      1.48 o
   8   6   0        8.81        9.19      0.88 o
   9   6   0       14.71       17.19      1.19 o
   1   7   0        8.68       13.15      0.44 o
   2   7   0       37.15       28.59      0.63 o
   3   7   0       17.13       20.53      0.69 o
   4   7   0        3.60        3.46      0.67 o
   5   7   0        3.29        2.76      0.66 o
   6   7   0        0.13       -0.36      0.73 o
   7   7   0        1.82        2.65      0.91 o
   8   7   0        7.37        6.90      0.92 o
   9   7   0        0.24        1.40      0.90 o
   0   8   0       54.69       46.56      1.64 o
   1   8   0        0.15        0.91      0.28 o
   2   8   0      192.25      222.17      2.12 o
   3   8   0       11.97       13.99      0.71 o
   4   8   0      182.25      182.11      2.70 o
   5   8   0       33.98       32.58      1.36 o
   6   8   0        1.51       -0.22      0.84 o
   7   8   0        2.07        0.61      0.87 o
   8   8   0        0.29        0.42      0.95 o
   9   8   0        8.38       10.39      3.08 o
   1   9   0       65.07       52.53      0.96 o
   2   9   0      138.67      146.13      1.66 o
   3   9   0       38.38       35.52      0.94 o
   4   9   0       21.49       22.98      1.09 o
   5   9   0        3.18        2.42      0.80 o
   6   9   0        0.73        1.61      0.99 o
   7   9   0        3.16        3.75      1.05 o
   8   9   0        5.56        3.83      1.13 o
   9   9   0        0.11        1.38      1.27 o
   0  10   0       92.36       90.25      2.44 o
   1  10   0       34.87       38.36      0.96 o
   2  10   0       28.37       27.00      0.96 o
   3  10   0       11.08       13.22      0.71 o
   4  10   0        2.50        0.21      0.72 o
   5  10   0        2.29        1.78      0.79 o
   6  10   0        0.01       -0.52      0.85 o
   7  10   0        1.22        1.66      1.36 o
   8  10   0        0.19       -1.31      1.31 o
   1  11   0      174.23      168.61      3.20 o
   2  11   0       23.97       19.12      0.97 o
   3  11   0       98.01       99.11      2.86 o
   4  11   0       51.60       46.15      2.16 o
   5  11   0       13.31       14.06      1.73 o
   6  11   0       20.10       23.76      2.21 o
   7  11   0        2.56        5.28      2.11 o
   8  11   0        2.16        1.85      2.06 o
   0  12   0       10.54        8.43      1.11 o
   1  12   0        0.59        0.68      0.61 o
   2  12   0        2.17       -0.46      0.54 o
   3  12   0        2.33        1.12      0.87 o
   4  12   0        0.88        0.79      2.03 o
   5  12   0        3.44        2.25      1.35 o
   6  12   0        2.41        0.71      1.98 o
   7  12   0        0.02        0.78      1.97 o
   1  13   0        0.01       -0.55      0.55 o
   2  13   0        4.26        3.56      0.87 o
   3  13   0        8.29        9.69      1.23 o
   4  13   0        0.10        1.99      1.48 o
   5  13   0        0.31        1.14      1.26 o
   6  13   0        0.10       -0.60      1.66 o
   7  13   0        0.43       -1.28      1.75 o
   0  14   0        3.38        6.94      1.22 o
   1  14   0        0.97        1.65      0.77 o
   2  14   0        3.88        5.19      1.07 o
   3  14   0        0.00       -0.77      1.11 o
   4  14   0        1.27        1.10      1.35 o
   5  14   0        0.65        0.15      1.34 o
   6  14   0        0.40        1.51      2.11 o
   1  15   0        9.79       13.24      1.18 o
   2  15   0        0.05        1.25      1.42 o
   3  15   0        2.64        2.77      1.84 o
   4  15   0        0.05        1.77      1.49 o
   5  15   0        1.93        2.82      1.58 o
   0  16   0        0.08        2.05      1.43 o
   1  16   0        6.29        8.61      1.59 o
   2  16   0        0.20       -0.80      1.21 o
   3  16   0       13.36       17.12      4.25 o
   4  16   0        0.08        3.46      3.82 o
   1  17   0        9.25        8.38      1.77 o
   2  17   0        0.05        0.69      1.40 o
   3  17   0        1.32        2.43      2.82 o
  -9   1   1        1.16        2.69      0.91 o
  -8   1   1       14.31       13.58      1.65 o
  -7   1   1       11.04       13.05      1.09 o
  -6   1   1       17.06       19.28      0.45 o
  -5   1   1       25.07       18.88      0.43 o
  -4   1   1        6.74       11.24      0.81 o
  -3   1   1     1000.79      943.25      7.86 o
  -2   1   1     7015.19     7246.22     46.05 o
  -1   1   1        2.55        3.63      0.11 o
   0   1   1     5478.60     4600.38    159.64 o
   1   1   1     2152.48     2129.24     15.92 o
   2   1   1      565.96      531.10      4.16 o
   3   1   1      109.36       91.35      0.88 o
   4   1   1       26.40       33.26      0.64 o
   5   1   1       37.90       47.38      0.80 o
   6   1   1       68.38       67.77      1.45 o
   7   1   1        2.46        2.47      0.60 o
   8   1   1       13.29       14.78      1.12 o
   9   1   1        2.21        3.69      1.18 o
  -9   2   1        1.46        0.85      1.00 o
  -8   2   1        3.62        3.42      0.45 o
  -7   2   1        4.01        4.35      0.38 o
  -6   2   1       21.29       19.70      0.78 o
  -5   2   1       31.58       26.34      0.64 o
  -4   2   1       48.33       64.07      0.81 o
  -3   2   1      290.34      292.59      2.14 o
  -2   2   1      159.74      112.65      0.95 o
  -1   2   1       34.10       50.87      0.50 o
   0   2   1      102.24      116.53      1.07 o
   1   2   1      141.77      143.34      1.23 o
   2   2   1      531.70      557.26      5.11 o
   3   2   1      146.52      130.44      1.22 o
   4   2   1      122.24      117.97      1.21 o
   5   2   1       45.16       47.01      0.82 o
   6   2   1        5.57        5.55      0.53 o
   7   2   1       18.60       17.19      0.80 o
   8   2   1        2.17        2.62      0.65 o
   9   2   1        1.54        1.85      1.09 o
  -9   3   1        0.93       -0.28      1.02 o
  -8   3   1       15.18       14.78      0.68 o
  -7   3   1        6.15        7.85      0.50 o
  -6   3   1       19.81       17.75      0.62 o
  -5   3   1       48.27       37.39      0.64 o
  -4   3   1        0.22        0.07      0.20 o
  -3   3   1      741.07      682.68      4.88 o
  -2   3   1       33.72       29.14      0.46 o
  -1   3   1        7.90        4.14      0.18 o
   0   3   1      536.99      481.00      3.84 o
   1   3   1     2590.46     2553.16     18.01 o
   2   3   1        4.46        7.41      0.28 o
   3   3   1       96.06       95.52      1.02 o
   4   3   1        0.22        0.23      0.24 o
   5   3   1       28.33       37.92      0.86 o
   6   3   1       42.21       39.67      1.11 o
   7   3   1       12.20       12.62      0.74 o
   8   3   1        0.02       -0.53      0.56 o
   9   3   1        2.06        2.84      0.87 o
  10   3   1        3.23        5.14      1.55 o
 -10   4   1        0.02       -0.15      1.22 o
  -9   4   1        2.88        2.45      0.87 o
  -8   4   1        1.16        1.44      0.44 o
  -7   4   1        5.98        5.82      0.83 o
  -6   4   1       12.88       12.25      0.69 o
  -5   4   1        3.36        2.76      0.35 o
  -4   4   1       30.24       25.76      0.61 o
  -3   4   1       35.00       42.57      0.60 o
  -2   4   1        4.51        2.60      0.23 o
  -1   4   1      251.58      267.83      2.11 o
   0   4   1      398.49      375.19      2.97 o
   1   4   1      270.73      240.46      2.06 o
   2   4   1       46.33       44.29      0.73 o
   3   4   1       42.39       53.04      0.84 o
   4   4   1       76.48       74.40      1.15 o
   5   4   1        0.92        1.25      0.46 o
   6   4   1       19.53       20.81      0.95 o
   7   4   1        3.56        3.74      0.61 o
   8   4   1        0.01       -0.76      0.76 o
   9   4   1        5.81        6.72      2.08 o
  10   4   1        0.09        0.12      1.37 o
 -10   5   1        0.31       -0.25      0.89 o
  -9   5   1        4.95        4.34      1.01 o
  -8   5   1        6.85        7.61      0.73 o
  -7   5   1        2.63        2.25      0.68 o
  -6   5   1        5.35        5.13      0.51 o
  -5   5   1       49.03       54.70      1.14 o
  -4   5   1       20.37       21.58      0.69 o
  -3   5   1     1548.40     1601.51     11.72 o
  -2   5   1      124.62      156.09      1.45 o
  -1   5   1       39.58       44.04      0.66 o
   0   5   1       53.19       43.45      0.69 o
   1   5   1     2366.71     2454.40     18.46 o
   2   5   1      443.72      511.81      4.08 o
   3   5   1       37.60       34.03      0.74 o
   4   5   1       77.10       86.24      1.25 o
   5   5   1        1.73        2.19      0.66 o
   6   5   1       58.67       61.22      1.59 o
   7   5   1       23.05       24.10      1.25 o
   8   5   1        0.60        0.36      0.98 o
   9   5   1        9.49        8.84      1.05 o
 -10   6   1        0.36        1.48      1.25 o
  -9   6   1        0.01        0.73      0.92 o
  -8   6   1        0.12       -0.57      0.57 o
  -7   6   1        1.77        0.82      0.70 o
  -6   6   1        3.70        2.47      0.61 o
  -5   6   1       14.72       15.22      0.83 o
  -4   6   1       16.41       22.09      0.69 o
  -3   6   1       45.91       54.55      0.87 o
  -2   6   1        6.85        5.30      0.38 o
  -1   6   1     2236.26     2363.92     16.89 o
   0   6   1        0.65        2.35      0.25 o
   1   6   1      916.61     1074.69      8.51 o
   2   6   1       32.38       37.05      0.78 o
   3   6   1       23.98       31.32      0.75 o
   4   6   1       15.51       13.59      0.58 o
   5   6   1        3.50        3.63      0.78 o
   6   6   1        2.81        4.44      0.86 o
   7   6   1        0.04       -0.22      0.66 o
   8   6   1        1.87        1.30      0.69 o
   9   6   1        0.28       -0.06      0.85 o
  -9   7   1        0.25        1.26      0.93 o
  -8   7   1        1.23        0.66      0.69 o
  -7   7   1        8.30        6.50      0.97 o
  -6   7   1        0.01        0.44      0.62 o
  -5   7   1       51.01       53.13      1.54 o
  -4   7   1        4.19        2.86      0.44 o
  -3   7   1      114.04      121.47      1.37 o
  -2   7   1       50.87       41.01      0.74 o
  -1   7   1      102.80       97.95      1.22 o
   0   7   1      130.94      132.02      1.49 o
   1   7   1       97.56      111.93      1.37 o
   2   7   1        7.80        6.05      0.45 o
   3   7   1      213.55      235.90      2.48 o
   4   7   1        5.56        5.79      0.57 o
   5   7   1       51.32       48.07      1.82 o
   6   7   1        4.46        4.61      0.93 o
   7   7   1        2.04        2.19      0.75 o
   8   7   1        1.88        3.18      1.18 o
   9   7   1        0.01        2.69      0.98 o
  -9   8   1        0.00       -0.36      0.96 o
  -8   8   1        0.11       -0.09      0.86 o
  -7   8   1        0.19        1.34      0.83 o
  -6   8   1        0.01        0.50      0.64 o
  -5   8   1        1.89        1.97      0.88 o
  -4   8   1       62.30       71.65      1.30 o
  -3   8   1        0.09        0.26      0.40 o
  -2   8   1      175.61      171.24      1.77 o
  -1   8   1       22.46       25.22      0.66 o
   0   8   1       90.60       87.51      1.65 o
   1   8   1        0.94        3.90      0.43 o
   2   8   1       78.54       83.02      1.36 o
   3   8   1        0.24        0.68      0.46 o
   4   8   1       12.03        7.91      0.67 o
   5   8   1        1.48       -0.20      1.20 o
   6   8   1        6.35        3.67      1.55 o
   7   8   1        0.21        0.84      0.83 o
   8   8   1        0.23       -0.91      1.03 o
   9   8   1        1.02        0.95      0.99 o
  -9   9   1        0.00        0.58      1.52 o
  -8   9   1        4.56        1.56      1.08 o
  -7   9   1        8.03        9.11      1.23 o
  -6   9   1       15.15       15.84      1.93 o
  -5   9   1       26.11       25.86      1.29 o
  -4   9   1        1.34        0.15      0.44 o
  -3   9   1      109.18      113.58      1.50 o
  -2   9   1        0.08        0.78      0.54 o
  -1   9   1        0.74       -0.31      0.31 o
   0   9   1      114.24      127.68      1.73 o
   1   9   1      131.41      137.55      1.73 o
   2   9   1      163.41      175.89      2.38 o
   3   9   1       21.19       20.18      0.90 o
   4   9   1        2.32        1.13      0.66 o
   5   9   1        5.10        4.19      1.00 o
   6   9   1       11.13       10.69      1.30 o
   7   9   1        0.38       -0.54      0.90 o
   8   9   1        4.33        3.33      1.61 o
  -8  10   1        0.02       -0.54      1.00 o
  -7  10   1        0.08        1.44      0.97 o
  -6  10   1       12.86       11.94      1.12 o
  -5  10   1        9.35        8.19      1.35 o
  -4  10   1       94.51       91.37      1.93 o
  -3  10   1       11.57        9.34      0.56 o
  -2  10   1       71.42       67.16      1.23 o
  -1  10   1       55.12       41.82      1.31 o
   0  10   1        1.91        0.20      0.53 o
   1  10   1        2.23        0.64      0.57 o
   2  10   1      322.31      302.27      3.46 o
   3  10   1       14.22       16.24      0.87 o
   4  10   1      129.28      136.64      2.95 o
   5  10   1        0.47        1.44      1.28 o
   6  10   1        4.53        4.88      2.35 o
   7  10   1        0.00       -0.92      1.24 o
   8  10   1        0.02        0.58      1.88 o
  -8  11   1        0.58        1.54      1.52 o
  -7  11   1        1.55        1.66      1.82 o
  -6  11   1       12.54       12.95      1.41 o
  -5  11   1       11.05       11.00      1.34 o
  -4  11   1       35.48       38.21      1.70 o
  -3  11   1        2.78        2.32      0.98 o
  -2  11   1       48.24       43.33      1.21 o
  -1  11   1        4.80        5.17      0.59 o
   0  11   1      121.52      107.57      2.04 o
   1  11   1        4.71        1.51      0.64 o
   2  11   1        9.85       14.44      0.99 o
   3  11   1       21.63       19.60      1.23 o
   4  11   1       31.81       37.85      1.95 o
   5  11   1       18.74       20.30      2.71 o
   6  11   1        4.61        5.03      2.08 o
   7  11   1        2.27        1.55      1.80 o
   8  11   1        0.28        0.06      1.92 o
  -7  12   1        4.75        3.45      1.92 o
  -6  12   1       18.11       18.92      3.02 o
  -5  12   1        0.52       -1.06      1.13 o
  -4  12   1        8.16        8.00      1.84 o
  -3  12   1        1.00       -0.07      0.83 o
  -2  12   1        2.90        3.05      0.64 o
  -1  12   1       38.08       39.12      1.30 o
   0  12   1        0.41        1.78      0.63 o
   1  12   1        0.12        0.20      0.66 o
   2  12   1        0.37        1.07      0.61 o
   3  12   1        3.38        2.66      1.06 o
   4  12   1       17.22       16.93      1.86 o
   5  12   1        8.30        8.39      2.34 o
   6  12   1        5.89        5.59      2.32 o
   7  12   1        2.02        4.09      2.20 o
  -7  13   1        0.07        0.40      1.74 o
  -6  13   1        0.27        0.79      1.27 o
  -5  13   1        1.30        0.42      2.15 o
  -4  13   1        2.16        1.32      1.48 o
  -3  13   1        5.50        4.13      1.04 o
  -2  13   1        3.38        2.61      0.82 o
  -1  13   1        0.38        0.75      0.60 o
   0  13   1        1.45       -0.37      0.76 o
   1  13   1        2.75        2.48      0.68 o
   2  13   1        8.95        7.95      1.10 o
   3  13   1        1.37        2.58      1.16 o
   4  13   1        1.04       -1.01      1.11 o
   5  13   1        0.27        1.06      1.83 o
   6  13   1        0.08        0.31      1.98 o
  -6  14   1        0.06        1.80      2.05 o
  -5  14   1        0.90       -0.48      1.29 o
  -4  14   1        0.00       -1.68      1.68 o
  -3  14   1        0.44        0.37      1.04 o
  -2  14   1        0.30        0.24      0.86 o
  -1  14   1        6.11        7.06      0.99 o
   0  14   1        4.57        5.45      0.83 o
   1  14   1        0.56        1.38      0.77 o
   2  14   1        0.05       -1.49      1.49 o
   3  14   1        0.76        0.24      1.06 o
   4  14   1        0.00       -1.22      1.22 o
   5  14   1        0.01        0.65      1.85 o
   6  14   1        0.22       -0.18      1.97 o
  -5  15   1        1.87        2.76      1.55 o
  -4  15   1        0.09        1.13      1.46 o
  -3  15   1        1.71       -0.15      1.81 o
  -2  15   1        0.03       -1.16      1.16 o
  -1  15   1        1.07        0.91      1.11 o
   0  15   1        0.05       -0.88      0.88 o
   1  15   1        4.33        7.08      1.19 o
   2  15   1        0.01        0.25      1.47 o
   3  15   1        1.55        2.99      1.26 o
   4  15   1        1.13       -0.88      2.02 o
   5  15   1        0.83        2.48      2.35 o
  -4  16   1        0.92        2.31      1.69 o
  -3  16   1        0.06        0.59      2.18 o
  -2  16   1        1.70        2.89      1.38 o
  -1  16   1        0.01       -0.70      1.18 o
   0  16   1        0.00       -0.88      0.88 o
   1  16   1        0.00       -1.15      1.18 o
   2  16   1        0.00        3.63      1.42 o
   3  16   1        1.42        3.69      1.88 o
   4  16   1        0.59        0.00      2.32 o
  -3  17   1        2.45        3.79      1.80 o
  -2  17   1        1.30        4.13      1.78 o
  -1  17   1        0.01        0.11      1.38 o
   0  17   1        2.63        5.21      3.90 o
   1  17   1        1.99        3.79      1.50 o
   2  17   1        1.96       -0.54      1.33 o
  -8   0   2        1.13        1.18      0.65 o
  -7   0   2       28.68       34.48      1.27 o
  -6   0   2       73.47       73.11      1.80 o
  -5   0   2      129.92       93.06      3.55 o
  -4   0   2      476.78      570.74     17.87 o
  -3   0   2      516.47      498.52      5.89 o
  -1   0   2     2477.84     2626.47     26.90 o
   0   0   2    15666.38    14985.73    119.05 o
   1   0   2        0.42        0.55      0.17 o
   2   0   2        0.75        0.08      0.19 o
   3   0   2      968.37     1011.26      9.83 o
   4   0   2        7.44        5.20      0.43 o
   5   0   2      152.77      172.43      4.19 o
   6   0   2       67.83       70.30      2.12 o
   7   0   2        5.95        6.56      0.94 o
   8   0   2       21.44       17.19      1.91 o
   9   0   2       11.07        9.66      1.72 o
  -8   1   2        0.01       -0.26      0.66 o
  -7   1   2       43.74       44.24      3.37 o
  -6   1   2       61.26       61.36      1.08 o
  -5   1   2       27.32       28.29      0.66 o
  -4   1   2     2987.36     3142.79     29.47 o
  -3   1   2      472.80      431.91      3.62 o
  -2   1   2    13822.06    13247.64     84.57 o
  -1   1   2      699.62      739.67      5.08 o
   0   1   2      104.30       74.02      0.81 o
   1   1   2      462.97      431.64      3.24 o
   2   1   2        0.26        0.25      0.17 o
   3   1   2      340.94      371.95      3.10 o
   4   1   2       52.68       47.60      0.71 o
   5   1   2       18.55       19.18      0.57 o
   6   1   2        1.16        0.93      0.47 o
   7   1   2        2.50        2.97      0.64 o
   8   1   2        6.68        6.19      0.82 o
   9   1   2        2.42        2.22      0.95 o
  10   1   2        6.87       10.88      1.78 o
  -9   2   2        3.53        3.62      0.95 o
  -8   2   2        7.18        5.71      0.81 o
  -7   2   2        2.07        3.17      0.57 o
  -6   2   2        0.20        0.87      0.99 o
  -5   2   2        1.24        3.47      0.38 o
  -4   2   2       99.13      110.02      1.22 o
  -3   2   2        6.38       16.37      0.33 o
  -2   2   2       10.41       13.18      0.29 o
  -1   2   2       56.03       47.49      0.62 o
   0   2   2     2058.82     1979.41     20.87 o
   1   2   2       15.01       16.35      0.48 o
   2   2   2       35.04       21.72      0.48 o
   3   2   2       69.83       64.04      0.96 o
   4   2   2        0.26        1.84      0.27 o
   5   2   2       56.26       52.79      1.03 o
   6   2   2        2.26        1.34      0.51 o
   7   2   2        4.51        4.91      0.64 o
   8   2   2        0.20       -0.71      0.71 o
   9   2   2        0.08       -0.86      0.86 o
  10   2   2        0.09       -0.29      1.40 o
  -9   3   2        7.29        5.00      1.23 o
  -8   3   2        0.08        0.03      0.69 o
  -7   3   2       21.50       22.27      0.91 o
  -6   3   2        8.56        9.01      0.38 o
  -5   3   2        0.41        0.39      0.22 o
  -4   3   2        6.75        6.60      0.24 o
  -3   3   2       86.09       90.93      0.85 o
  -2   3   2       60.39       62.26      0.72 o
  -1   3   2       73.14       79.36      0.87 o
   0   3   2       70.83       77.79      1.04 o
   1   3   2      713.71      730.90      6.66 o
   2   3   2      282.68      310.16      2.91 o
   3   3   2       11.16       14.68      0.60 o
   4   3   2       40.85       47.38      1.03 o
   5   3   2       78.83       74.33      1.79 o
   6   3   2       22.40       20.84      0.93 o
   7   3   2        1.23        0.70      1.07 o
   8   3   2        3.05        3.55      0.87 o
   9   3   2        0.10       -0.86      0.86 o
 -10   4   2        4.03        6.79      1.48 o
  -9   4   2        0.46        0.62      0.65 o
  -8   4   2       24.61       24.93      0.91 o
  -7   4   2        0.00       -0.36      0.50 o
  -6   4   2       34.26       32.99      0.84 o
  -5   4   2       65.28       63.61      0.87 o
  -4   4   2        1.18        1.21      0.22 o
  -3   4   2      239.95      237.26      1.90 o
  -2   4   2      644.58      552.96      4.28 o
  -1   4   2     2777.42     2756.55     19.48 o
   0   4   2       60.99       50.27      0.80 o
   1   4   2       51.98       88.42      1.06 o
   2   4   2       14.98        9.80      0.43 o
   3   4   2      881.72      972.38      7.74 o
   4   4   2       11.84        9.98      0.46 o
   5   4   2       22.75       25.98      2.56 o
   6   4   2        0.91        0.56      0.54 o
   7   4   2        7.22        6.91      0.75 o
   8   4   2       12.54       15.79      1.00 o
   9   4   2        2.50        2.80      0.86 o
 -10   5   2        0.07        0.09      1.26 o
  -9   5   2        0.04        0.19      0.75 o
  -8   5   2        1.71        1.06      0.52 o
  -7   5   2        5.40        6.08      0.74 o
  -6   5   2       16.43       16.74      0.73 o
  -5   5   2       11.55        8.51      0.45 o
  -4   5   2      103.63      107.10      1.14 o
  -3   5   2      313.98      366.25      3.34 o
  -2   5   2      205.06      183.56      1.56 o
  -1   5   2      407.49      444.37      3.33 o
   0   5   2      156.22      179.47      1.95 o
   1   5   2       38.75       40.34      0.80 o
   2   5   2       47.19       41.76      0.79 o
   3   5   2      226.54      235.87      2.54 o
   4   5   2        0.66        1.37      0.37 o
   5   5   2       71.85       79.66      1.82 o
   6   5   2        3.12        2.02      0.95 o
   7   5   2        0.96        1.06      0.66 o
   8   5   2        4.30        3.52      0.78 o
   9   5   2        1.18        2.05      0.91 o
 -10   6   2        1.65        0.72      0.96 o
  -9   6   2        8.42        8.68      1.03 o
  -8   6   2        4.20        3.95      0.83 o
  -7   6   2       13.97       15.21      0.88 o
  -6   6   2       15.85       16.63      0.88 o
  -5   6   2        6.62        6.43      0.45 o
  -4   6   2       55.72       47.03      0.90 o
  -3   6   2        1.85        1.19      0.32 o
  -2   6   2        1.23        3.65      0.29 o
  -1   6   2      405.46      337.51      2.88 o
   0   6   2      227.16      241.74      2.23 o
   1   6   2       53.38       57.34      1.04 o
   2   6   2      161.54      210.48      2.19 o
   3   6   2        3.78        3.52      0.43 o
   4   6   2      113.90      107.34      2.11 o
   5   6   2       55.84       51.12      1.82 o
   6   6   2       16.25       20.61      1.25 o
   7   6   2       53.91       62.50      2.08 o
   8   6   2        2.90        2.94      1.97 o
   9   6   2        3.68        6.34      1.28 o
  -9   7   2        0.64        0.46      0.83 o
  -8   7   2        2.61        2.06      0.85 o
  -7   7   2        0.04       -0.56      0.56 o
  -6   7   2       48.74       48.47      1.50 o
  -5   7   2       28.71       28.98      1.09 o
  -4   7   2       41.16       42.47      0.90 o
  -3   7   2       55.46       57.47      0.83 o
  -2   7   2        0.24        0.39      0.25 o
  -1   7   2       46.73       60.35      0.90 o
   0   7   2      310.76      317.41      2.84 o
   1   7   2        8.15       11.18      0.57 o
   2   7   2       78.87       89.08      1.27 o
   3   7   2       14.24       15.58      0.61 o
   4   7   2        8.37       10.04      0.77 o
   5   7   2       45.91       51.16      1.95 o
   6   7   2       41.46       42.48      1.58 o
   7   7   2       19.45       24.67      1.48 o
   8   7   2       13.82       13.45      1.27 o
   9   7   2        0.61        1.66      1.01 o
  -9   8   2        0.11        1.10      0.93 o
  -8   8   2        0.69        0.62      0.83 o
  -7   8   2       23.38       23.89      1.26 o
  -6   8   2       27.30       27.70      1.43 o
  -5   8   2       50.52       51.01      1.57 o
  -4   8   2      111.38      113.71      1.79 o
  -3   8   2        5.74        4.11      0.36 o
  -2   8   2       43.97       43.22      0.83 o
  -1   8   2        9.08       14.77      0.54 o
   0   8   2       29.17       34.35      0.81 o
   1   8   2       10.23        9.57      0.54 o
   2   8   2      171.81      155.02      2.10 o
   3   8   2       53.33       52.58      1.13 o
   4   8   2       41.42       39.44      1.30 o
   5   8   2        1.50        2.00      1.13 o
   6   8   2       25.80       25.38      1.60 o
   7   8   2       24.83       27.75      1.60 o
   8   8   2        0.02        0.66      2.07 o
   9   8   2        4.48        4.18      1.44 o
  -9   9   2        0.04       -0.45      0.95 o
  -8   9   2        1.43        1.19      0.96 o
  -7   9   2        0.12       -0.46      0.73 o
  -6   9   2       38.91       35.92      1.52 o
  -5   9   2       13.11       13.91      0.96 o
  -4   9   2        0.21        0.01      0.47 o
  -3   9   2       59.69       57.46      0.99 o
  -2   9   2       13.64       16.79      0.58 o
  -1   9   2        0.25        0.27      0.40 o
   0   9   2      218.98      233.82      2.44 o
   1   9   2        2.13        2.29      0.48 o
   2   9   2        6.33        6.37      0.67 o
   3   9   2       16.97       17.15      0.88 o
   4   9   2        1.78        0.70      0.80 o
   5   9   2       16.64       17.91      1.46 o
   6   9   2       12.96       12.18      1.35 o
   7   9   2        1.86        2.17      1.24 o
   8   9   2        5.28        2.85      1.98 o
  -8  10   2        0.40        1.06      1.03 o
  -7  10   2        0.08       -0.08      0.76 o
  -6  10   2        1.49        2.00      0.83 o
  -5  10   2        4.50        2.86      0.77 o
  -4  10   2       47.49       44.48      1.26 o
  -3  10   2       19.67       19.14      0.65 o
  -2  10   2       42.44       39.27      0.89 o
  -1  10   2      229.94      218.40      2.65 o
   0  10   2       12.86       13.46      0.83 o
   1  10   2      203.63      193.46      2.74 o
   2  10   2        6.85        8.04      0.92 o
   3  10   2       41.49       36.17      1.40 o
   4  10   2        9.41        9.91      2.19 o
   5  10   2        0.13        2.35      1.40 o
   6  10   2        4.32        2.87      1.39 o
   7  10   2        1.04        3.32      1.98 o
   8  10   2        0.74        2.86      2.05 o
  -8  11   2        3.73        6.62      1.70 o
  -7  11   2        1.76        0.88      1.04 o
  -6  11   2        9.69       10.92      1.32 o
  -5  11   2       11.99       13.17      1.48 o
  -4  11   2        2.57        1.84      0.74 o
  -3  11   2       41.66       45.37      1.51 o
  -2  11   2        5.38        5.54      0.59 o
  -1  11   2       45.95       43.76      1.16 o
   0  11   2       49.96       42.59      1.32 o
   1  11   2       88.76       80.11      1.95 o
   2  11   2      106.76       95.17      2.10 o
   3  11   2       28.06       31.46      1.49 o
   4  11   2       35.78       35.96      3.65 o
   5  11   2        5.00        6.69      2.08 o
   6  11   2        4.96        4.17      2.03 o
   7  11   2        0.98       -0.86      1.75 o
  -7  12   2        2.27        2.00      1.36 o
  -6  12   2        4.38        2.78      1.33 o
  -5  12   2        8.92        8.62      1.56 o
  -4  12   2        1.15        0.50      0.99 o
  -3  12   2       17.85       18.03      1.34 o
  -2  12   2       11.72       11.12      0.96 o
  -1  12   2       60.26       59.91      1.57 o
   0  12   2        1.99        0.53      0.60 o
   1  12   2       18.41       19.52      1.13 o
   2  12   2        1.17       -0.08      0.86 o
   3  12   2        0.88       -0.98      0.98 o
   4  12   2        0.26        1.89      1.82 o
   5  12   2        3.00        4.31      2.15 o
   6  12   2        1.00        0.28      1.88 o
   7  12   2        0.54       -0.72      1.88 o
  -7  13   2        0.06        1.85      1.40 o
  -6  13   2        0.01        0.61      1.29 o
  -5  13   2        0.22       -0.03      1.60 o
  -4  13   2        0.09       -0.43      1.21 o
  -3  13   2        5.20        4.83      1.04 o
  -2  13   2        4.33        5.68      0.91 o
  -1  13   2        0.02        0.55      0.77 o
   0  13   2       11.17       13.82      1.06 o
   1  13   2       11.81       13.91      1.07 o
   2  13   2        1.05        1.69      1.02 o
   3  13   2        1.19        0.96      1.05 o
   4  13   2        0.18       -1.65      1.65 o
   5  13   2        0.00       -1.54      1.54 o
   6  13   2        0.00       -1.66      1.66 o
  -6  14   2        0.00        0.53      1.60 o
  -5  14   2        0.06        0.04      1.27 o
  -4  14   2        1.03        0.22      1.25 o
  -3  14   2        0.24        0.49      1.03 o
  -2  14   2        1.02        1.37      2.15 o
  -1  14   2        7.45        8.56      0.98 o
   0  14   2        0.32        1.35      0.79 o
   1  14   2        1.02        0.66      0.73 o
   2  14   2        1.35        0.36      1.20 o
   3  14   2        2.72        5.78      2.22 o
   4  14   2        0.25       -1.28      1.74 o
   5  14   2        2.23        4.45      2.38 o
   6  14   2        0.39        2.22      2.34 o
  -5  15   2        0.37        0.79      1.46 o
  -4  15   2        0.72        0.43      1.38 o
  -3  15   2        0.31       -0.43      1.32 o
  -2  15   2        0.49       -0.57      1.15 o
  -1  15   2        8.88       12.46      1.33 o
   0  15   2        0.29        0.43      1.00 o
   1  15   2       13.44       13.15      1.71 o
   2  15   2        0.19       -1.17      1.57 o
   3  15   2        0.06        0.55      2.02 o
   4  15   2        0.45       -1.78      1.78 o
   5  15   2        1.19        5.74      2.45 o
  -4  16   2        0.10        1.68      2.22 o
  -3  16   2       12.72       21.17      2.53 o
  -2  16   2        0.05       -1.71      1.85 o
  -1  16   2        0.28        1.05      1.26 o
   0  16   2        0.47       -0.87      0.87 o
   1  16   2        5.01        7.67      1.63 o
   2  16   2        2.34        3.07      2.03 o
   3  16   2        3.83        0.68      2.28 o
   4  16   2        0.00        0.11      2.22 o
  -3  17   2        1.14        0.89      3.07 o
  -2  17   2        0.39       -1.68      1.68 o
  -1  17   2        8.80       13.37      2.26 o
   0  17   2        1.03        2.94      2.75 o
   1  17   2        4.75        3.48      1.92 o
   2  17   2        2.61        4.51      1.93 o
  -8   1   3        5.47        4.94      0.64 o
  -7   1   3        1.02        1.06      0.46 o
  -6   1   3       38.46       38.65      0.84 o
  -5   1   3       38.56       36.40      0.74 o
  -4   1   3     2568.74     2645.14     20.15 o
  -3   1   3        5.95        7.45      0.24 o
  -2   1   3     3130.48     3177.99     19.53 o
  -1   1   3      265.10      237.02      1.80 o
   0   1   3      363.50      347.68      2.70 o
   1   1   3      203.22      178.77      1.57 o
   2   1   3       92.65      101.26      1.07 o
   3   1   3       59.46       59.92      0.84 o
   4   1   3       98.47      107.12      1.46 o
   5   1   3        0.39       -0.13      0.52 o
   6   1   3       53.40       59.82      1.50 o
   7   1   3       18.49       19.35      1.68 o
   8   1   3        0.12       -0.66      0.66 o
   9   1   3       15.28       19.80      1.58 o
  -9   2   3        0.56        0.93      0.70 o
  -8   2   3        3.39        1.88      0.90 o
  -7   2   3        3.94        2.92      0.77 o
  -6   2   3       65.55       71.47      1.47 o
  -5   2   3      299.87      280.70      2.79 o
  -4   2   3      137.10      141.35      1.25 o
  -3   2   3        4.18        3.88      0.20 o
  -2   2   3      237.60      230.36      1.74 o
  -1   2   3     1125.12      992.83      9.65 o
   0   2   3     1305.59     1311.12     11.50 o
   1   2   3       80.81      107.32      1.67 o
   2   2   3      113.97      108.72      1.40 o
   3   2   3      617.41      625.35      5.40 o
   4   2   3      281.48      286.82      3.00 o
   5   2   3      157.57      153.42      2.50 o
   6   2   3        1.85        0.37      0.52 o
   7   2   3        0.21        1.10      0.62 o
   8   2   3       20.39       19.41      1.25 o
   9   2   3        0.89        1.91      1.07 o
  -9   3   3        0.09       -0.04      0.75 o
  -8   3   3        9.06        8.49      0.96 o
  -7   3   3        4.68        4.38      0.81 o
  -6   3   3        0.93        1.25      0.30 o
  -5   3   3       74.32       63.77      0.84 o
  -4   3   3      123.63       98.07      0.88 o
  -3   3   3       18.93       26.65      0.48 o
  -2   3   3       96.30      106.19      1.04 o
  -1   3   3     1090.68     1089.11     10.62 o
   0   3   3      382.60      399.74      4.27 o
   1   3   3      269.55      296.23      3.31 o
   2   3   3      477.18      451.20      4.39 o
   3   3   3       93.84      104.42      1.45 o
   4   3   3        0.36        0.56      0.31 o
   5   3   3       40.28       44.53      1.28 o
   6   3   3        0.84        0.58      0.57 o
   7   3   3       27.84       28.41      1.22 o
   8   3   3        8.56        7.95      0.90 o
   9   3   3        3.05        4.67      1.13 o
  -9   4   3        1.23        1.09      0.85 o
  -8   4   3        0.34       -0.31      0.87 o
  -7   4   3       16.28       13.81      0.77 o
  -6   4   3        4.35        5.26      0.54 o
  -5   4   3       72.55       79.97      1.05 o
  -4   4   3        7.77        5.63      0.32 o
  -3   4   3      167.80      169.75      1.55 o
  -2   4   3       43.74       43.02      0.72 o
  -1   4   3      195.69      174.60      1.80 o
   0   4   3      186.08      198.01      2.23 o
   1   4   3        2.07        5.05      0.43 o
   2   4   3        0.79        0.97      0.34 o
   3   4   3        2.30        1.79      0.35 o
   4   4   3       21.17       20.78      0.76 o
   5   4   3        4.28        2.75      0.71 o
   6   4   3        0.01        0.63      0.61 o
   7   4   3        0.38        0.03      0.64 o
   8   4   3        1.40        0.96      0.72 o
   9   4   3        2.06       -0.47      1.04 o
 -10   5   3        1.24        2.77      1.13 o
  -9   5   3        3.19        3.14      0.75 o
  -8   5   3        0.65        0.14      0.60 o
  -7   5   3        2.11        2.92      0.52 o
  -6   5   3        0.00        0.71      0.33 o
  -5   5   3      215.68      212.00      2.37 o
  -4   5   3       36.84       36.35      0.75 o
  -3   5   3       12.70       17.38      0.61 o
  -2   5   3       53.38       89.99      1.16 o
  -1   5   3      216.95      212.88      2.22 o
   0   5   3     1137.82     1228.95     11.08 o
   1   5   3      144.23      157.59      1.92 o
   2   5   3      488.98      538.52      4.93 o
   3   5   3       58.53       55.73      1.13 o
   4   5   3      246.37      240.03      4.04 o
   5   5   3       88.51       92.39      2.32 o
   6   5   3        1.44        2.05      0.79 o
   7   5   3       41.00       44.54      1.70 o
   8   5   3        5.80        6.99      1.41 o
   9   5   3        2.09        1.93      0.97 o
 -10   6   3        0.01        0.62      0.88 o
  -9   6   3        0.25       -0.86      0.86 o
  -8   6   3        0.98       -0.67      0.67 o
  -7   6   3        8.73        7.90      0.71 o
  -6   6   3        2.80        2.78      0.55 o
  -5   6   3        7.58        6.92      0.56 o
  -4   6   3        1.03        1.28      0.37 o
  -3   6   3      332.76      373.05      3.81 o
  -2   6   3        1.35        2.09      0.35 o
  -1   6   3     1017.17     1134.85      9.58 o
   0   6   3        0.91        2.50      0.39 o
   1   6   3      326.77      351.89      3.79 o
   2   6   3        9.31       11.94      0.54 o
   3   6   3       85.69       89.74      1.42 o
   4   6   3       94.28       92.99      1.71 o
   5   6   3        1.94        2.26      0.79 o
   6   6   3       29.48       30.13      1.58 o
   7   6   3        6.94        6.82      0.91 o
   8   6   3        1.82        2.16      0.97 o
   9   6   3        0.59        0.78      1.60 o
  -9   7   3        1.38        0.18      1.23 o
  -8   7   3        0.09       -0.32      0.73 o
  -7   7   3        3.00        1.85      0.65 o
  -6   7   3        4.48        3.77      0.65 o
  -5   7   3       13.31       12.07      0.73 o
  -4   7   3        1.07        0.49      0.34 o
  -3   7   3      186.54      181.32      2.05 o
  -2   7   3       14.91       18.23      0.60 o
  -1   7   3       25.10       32.03      0.78 o
   0   7   3       20.37       18.77      0.88 o
   1   7   3      123.41      130.85      1.94 o
   2   7   3       78.20       75.03      1.30 o
   3   7   3       86.52       80.65      1.48 o
   4   7   3       98.32       99.02      1.96 o
   5   7   3       11.32       12.09      1.61 o
   6   7   3        9.55       11.23      1.28 o
   7   7   3        0.03        0.45      0.88 o
   8   7   3        4.39        4.81      1.12 o
   9   7   3        0.34       -1.12      1.12 o
  -9   8   3        0.13        0.84      0.93 o
  -8   8   3        1.48        2.14      0.72 o
  -7   8   3        0.10       -0.66      0.66 o
  -6   8   3        5.49        6.64      0.76 o
  -5   8   3        0.58        0.95      0.55 o
  -4   8   3       37.94       38.16      1.04 o
  -3   8   3        2.11        2.52      0.40 o
  -2   8   3        0.07       -0.03      0.30 o
  -1   8   3        0.73       -0.33      0.33 o
   0   8   3        7.71        8.09      0.50 o
   1   8   3       75.54       76.19      1.39 o
   2   8   3        2.02       -0.28      0.45 o
   3   8   3        6.72        7.59      0.63 o
   4   8   3       32.15       35.28      1.70 o
   5   8   3        1.97        2.28      1.13 o
   6   8   3        6.87        7.09      1.15 o
   7   8   3        5.79        6.84      1.15 o
   8   8   3        0.33        1.75      1.23 o
  -9   9   3        1.51        0.87      1.02 o
  -8   9   3        3.21        3.42      1.00 o
  -7   9   3        7.81        7.82      0.95 o
  -6   9   3       19.71       20.40      1.12 o
  -5   9   3       23.83       25.68      1.06 o
  -4   9   3       40.81       37.51      1.10 o
  -3   9   3        0.04        0.01      0.39 o
  -2   9   3      103.23      104.27      1.44 o
  -1   9   3      147.37      137.38      2.04 o
   0   9   3      653.97      651.69      6.12 o
   1   9   3       31.32       25.62      1.01 o
   2   9   3       56.61       57.54      1.93 o
   3   9   3        0.15       -0.54      0.64 o
   4   9   3        0.04       -0.67      0.70 o
   5   9   3       14.02       10.37      2.18 o
   6   9   3        3.27        0.23      1.10 o
   7   9   3        2.76        5.85      2.05 o
   8   9   3        2.84        4.38      1.41 o
  -8  10   3        0.14       -0.68      0.75 o
  -7  10   3        4.78        4.32      0.92 o
  -6  10   3        4.92        4.76      0.92 o
  -5  10   3       19.08       19.61      1.02 o
  -4  10   3       55.62       54.93      1.51 o
  -3  10   3        1.63        0.80      0.53 o
  -2  10   3       56.72       56.37      1.19 o
  -1  10   3        2.43        0.07      0.68 o
   0  10   3      186.71      175.80      2.60 o
   1  10   3       38.49       40.86      1.29 o
   2  10   3      263.21      275.86      5.04 o
   3  10   3        4.02        3.09      2.02 o
   4  10   3       16.80       18.66      2.68 o
   5  10   3        0.20        0.25      1.65 o
   6  10   3        2.64        2.53      1.27 o
   7  10   3        0.00       -0.86      1.74 o
   8  10   3        0.04       -0.03      1.92 o
  -8  11   3        0.77        0.58      1.08 o
  -7  11   3        3.55        3.16      1.12 o
  -6  11   3        8.85        9.55      1.28 o
  -5  11   3        0.02       -0.89      0.89 o
  -4  11   3        6.79        5.28      0.93 o
  -3  11   3       16.92       15.98      1.34 o
  -2  11   3       85.70       82.28      1.76 o
  -1  11   3        2.67        1.24      0.69 o
   0  11   3       25.21       25.15      1.43 o
   1  11   3       18.48       17.91      1.08 o
   2  11   3       11.41       11.23      1.06 o
   3  11   3       51.83       52.49      2.77 o
   4  11   3        8.26       11.71      2.35 o
   5  11   3        2.05        3.89      1.89 o
   6  11   3        0.01        0.88      1.78 o
   7  11   3        0.88        1.88      2.03 o
  -8  12   3        5.33        6.33      3.28 o
  -7  12   3        2.12        2.73      1.37 o
  -6  12   3        7.76        8.00      1.57 o
  -5  12   3        3.70        6.28      2.03 o
  -4  12   3        3.63        1.15      1.15 o
  -3  12   3       19.86       20.93      1.58 o
  -2  12   3        5.74        7.74      0.92 o
  -1  12   3        0.01        0.71      0.58 o
   0  12   3        6.87       11.25      0.96 o
   1  12   3       11.49       12.20      1.00 o
   2  12   3        2.84        1.14      0.95 o
   3  12   3        2.04        3.28      1.21 o
   4  12   3        4.93        7.03      2.26 o
   5  12   3        6.50        5.31      2.22 o
   6  12   3        0.69        1.49      1.83 o
   7  12   3        0.11       -0.80      1.83 o
  -7  13   3        0.00       -0.82      1.26 o
  -6  13   3        0.09       -1.18      1.18 o
  -5  13   3        0.35        0.36      1.22 o
  -4  13   3        0.50       -0.22      1.24 o
  -3  13   3        0.03       -1.07      1.07 o
  -2  13   3        0.65        1.44      0.96 o
  -1  13   3        0.36       -0.62      0.68 o
   0  13   3        2.80        1.52      0.75 o
   1  13   3        0.48        0.76      0.76 o
   2  13   3        4.72        3.71      1.20 o
   3  13   3        1.53        0.64      1.27 o
   4  13   3        0.48       -1.62      1.62 o
   5  13   3        0.33        0.09      1.92 o
   6  13   3        0.02       -0.69      1.92 o
  -6  14   3        0.01       -1.38      1.48 o
  -5  14   3        0.70       -1.63      3.91 o
  -4  14   3        0.25        1.73      1.26 o
  -3  14   3        0.30       -1.11      1.11 o
  -2  14   3        5.27        4.58      1.41 o
  -1  14   3        7.05        8.40      1.09 o
   0  14   3        0.36       -0.52      0.83 o
   1  14   3        0.74       -0.76      0.76 o
   2  14   3        0.07        1.19      1.83 o
   3  14   3        0.04        2.08      1.29 o
   4  14   3        0.05       -1.58      1.78 o
   5  14   3        0.44        0.77      2.12 o
  -5  15   3        1.75        1.98      1.51 o
  -4  15   3        0.35       -0.42      1.37 o
  -3  15   3        1.57        1.10      1.46 o
  -2  15   3        0.00       -1.25      1.25 o
  -1  15   3        4.58        7.50      1.73 o
   0  15   3        0.45        0.95      1.11 o
   1  15   3        0.25       -0.53      1.23 o
   2  15   3        1.33        3.57      1.58 o
   3  15   3        0.00        3.00      2.12 o
   4  15   3        2.13        7.65      2.75 o
  -4  16   3        0.95        2.16      1.69 o
  -3  16   3        0.64        0.22      1.62 o
  -2  16   3        0.49       -1.86      1.86 o
  -1  16   3        0.12       -1.37      2.02 o
   0  16   3        3.02        2.34      1.26 o
   1  16   3        1.39        0.16      1.58 o
   2  16   3        6.85        8.43      2.10 o
   3  16   3        4.63        9.82      3.00 o
  -2  17   3        0.06        3.10      3.09 o
  -1  17   3        0.95       -1.41      3.32 o
   0  17   3        1.23       -0.75      2.40 o
   1  17   3        4.81        6.22      2.04 o
   2  17   3        0.66       -2.29      2.29 o
  -7   0   4        0.05       -0.82      0.82 o
  -6   0   4       27.64       27.22      2.18 o
  -5   0   4      392.33      356.64      3.25 o
  -4   0   4      938.92     1010.92      9.14 o
  -3   0   4     1695.99     1841.03     16.11 o
  -2   0   4      553.83      594.41      5.03 o
  -1   0   4      239.77      225.21      6.59 o
   0   0   4      225.78      195.72      2.32 o
   1   0   4      621.90      628.80      6.41 o
   2   0   4       92.77      111.55      1.66 o
   3   0   4      167.62      162.19      2.17 o
   4   0   4      120.18      126.87      2.41 o
   5   0   4       14.23       17.35      1.34 o
   6   0   4       69.59       66.77      2.39 o
   7   0   4       15.17       15.37      1.41 o
   8   0   4        9.04        7.65      1.83 o
   9   0   4       11.18       12.06      2.08 o
  -8   1   4        2.34        2.64      0.58 o
  -7   1   4        6.04        6.87      0.75 o
  -6   1   4      325.37      334.26      6.04 o
  -5   1   4        2.50        1.54      0.25 o
  -4   1   4     3418.17     3373.67     20.77 o
  -3   1   4       33.49       40.16      0.49 o
  -2   1   4     1090.28     1101.99      6.88 o
  -1   1   4       50.99       41.52      0.62 o
   0   1   4       42.08       36.59      0.56 o
   1   1   4     1523.02     1544.96     10.54 o
   2   1   4       38.64       38.65      0.66 o
   3   1   4      364.44      414.27      3.60 o
   4   1   4       77.84       71.94      1.25 o
   5   1   4        1.95        1.27      0.49 o
   6   1   4        0.00       -0.54      0.54 o
   7   1   4        6.81        5.78      0.90 o
   8   1   4       12.90       12.91      1.17 o
   9   1   4        0.59        3.26      1.13 o
  -9   2   4        8.45        8.74      0.87 o
  -8   2   4        2.55        2.64      1.24 o
  -7   2   4        7.41        7.65      0.81 o
  -6   2   4      231.86      247.18      2.97 o
  -5   2   4       28.00       32.37      0.84 o
  -4   2   4      433.57      433.27      3.56 o
  -3   2   4        0.61        0.26      0.21 o
  -2   2   4       41.31       43.63      0.58 o
  -1   2   4      542.17      489.67      4.27 o
   0   2   4       20.91       28.30      0.57 o
   1   2   4      153.04      154.35      1.71 o
   2   2   4       79.30       80.70      1.08 o
   3   2   4      141.05      140.81      1.59 o
   4   2   4        0.18        0.84      0.33 o
   5   2   4       11.80       11.33      0.81 o
   6   2   4       10.64       10.66      0.86 o
   7   2   4        4.62        7.43      0.85 o
   8   2   4        2.57        3.50      1.03 o
   9   2   4        0.06        1.04      1.04 o
 -10   3   4        1.62        1.34      1.38 o
  -9   3   4        0.10        0.76      0.73 o
  -8   3   4        0.27        0.11      0.97 o
  -7   3   4        4.03        3.18      0.75 o
  -6   3   4        2.41        1.94      0.40 o
  -5   3   4       18.11       18.59      0.54 o
  -4   3   4       27.78       27.93      0.52 o
  -3   3   4      126.90      118.53      1.11 o
  -2   3   4       89.30       88.10      1.02 o
  -1   3   4      705.26      820.58      8.19 o
   0   3   4       25.34       25.14      0.73 o
   1   3   4      294.51      324.19      3.37 o
   2   3   4        4.61        8.23      0.47 o
   3   3   4       78.99       77.33      1.30 o
   4   3   4       25.70       24.08      0.93 o
   5   3   4       12.64       13.17      0.84 o
   6   3   4        8.01        9.55      0.88 o
   7   3   4        2.78        2.35      1.12 o
   8   3   4        0.19       -0.53      0.80 o
   9   3   4        0.40       -0.68      0.94 o
 -10   4   4        4.28        3.40      1.63 o
  -9   4   4        1.34        1.80      1.63 o
  -8   4   4        7.87        6.93      1.04 o
  -7   4   4       32.02       30.77      1.62 o
  -6   4   4        0.89        0.99      0.38 o
  -5   4   4       32.14       31.58      0.78 o
  -4   4   4        0.68        1.10      0.26 o
  -3   4   4      812.77      778.05      8.98 o
  -2   4   4       58.58       53.45      0.71 o
  -1   4   4        0.32        0.42      0.30 o
   0   4   4        0.01        0.06      0.25 o
   1   4   4     1904.17     2006.67     17.62 o
   2   4   4       11.45       11.28      0.55 o
   3   4   4       83.24       90.98      1.59 o
   4   4   4        3.19        1.66      0.46 o
   5   4   4        6.03        6.87      0.76 o
   6   4   4      103.97      115.12      2.44 o
   7   4   4        3.98        2.48      0.79 o
   8   4   4        7.03        6.51      1.07 o
   9   4   4        0.00       -1.04      1.04 o
 -10   5   4        0.04        0.62      0.99 o
  -9   5   4        0.06       -0.21      0.95 o
  -8   5   4        0.56        0.93      0.48 o
  -7   5   4        1.77        1.59      0.49 o
  -6   5   4        5.81        4.87      0.50 o
  -5   5   4       57.02       66.76      1.16 o
  -4   5   4       58.54       46.62      0.83 o
  -3   5   4      138.18      136.28      1.50 o
  -2   5   4      225.80      248.22      2.23 o
  -1   5   4      246.27      237.33      2.43 o
   0   5   4      218.84      229.86      2.40 o
   1   5   4       51.16       55.01      1.21 o
   2   5   4        1.53        2.44      0.44 o
   3   5   4      150.37      155.20      2.14 o
   4   5   4        1.30        0.55      0.43 o
   5   5   4        0.98       -0.03      0.71 o
   6   5   4        5.66        3.55      0.83 o
   7   5   4        4.78        4.55      0.84 o
   8   5   4        7.02        6.85      1.15 o
   9   5   4        0.05        0.56      0.96 o
 -10   6   4        0.07        0.33      1.06 o
  -9   6   4        0.54       -0.68      0.68 o
  -8   6   4        0.25       -0.16      0.53 o
  -7   6   4        9.91        8.13      0.97 o
  -6   6   4        1.42        1.68      0.52 o
  -5   6   4        0.01       -0.41      0.41 o
  -4   6   4       12.94       11.64      0.47 o
  -3   6   4      111.72       99.21      1.36 o
  -2   6   4        0.99        0.64      0.28 o
  -1   6   4        0.07        0.30      0.35 o
   0   6   4       14.57       24.78      1.05 o
   1   6   4       35.48       32.91      0.81 o
   2   6   4      148.19      133.57      1.90 o
   3   6   4       11.47       10.80      0.68 o
   4   6   4        0.79        0.95      0.54 o
   5   6   4       70.42       70.79      2.25 o
   6   6   4       28.37       32.40      1.45 o
   7   6   4        5.86        7.35      0.96 o
   8   6   4        3.82        1.82      1.03 o
   9   6   4        0.00        0.27      1.16 o
 -10   7   4        0.59        1.40      0.81 o
  -9   7   4        0.37       -0.76      0.76 o
  -8   7   4       19.92       19.85      1.22 o
  -7   7   4        1.29        1.79      0.60 o
  -6   7   4       36.61       37.89      1.16 o
  -5   7   4       44.08       43.52      1.18 o
  -4   7   4        4.94        4.02      0.49 o
  -3   7   4      148.95      143.39      1.78 o
  -2   7   4      101.55      103.21      1.41 o
  -1   7   4       42.04       42.51      0.94 o
   0   7   4       87.29       87.92      1.83 o
   1   7   4        3.37        4.00      0.55 o
   2   7   4        1.44        1.34      0.42 o
   3   7   4       86.85       79.51      2.02 o
   4   7   4       45.97       42.76      1.49 o
   5   7   4      180.45      185.05      4.27 o
   6   7   4       10.93        9.13      1.19 o
   7   7   4       12.25       12.85      1.14 o
   8   7   4        0.55        1.09      1.19 o
  -9   8   4        7.53        6.21      1.09 o
  -8   8   4        0.92       -0.06      0.66 o
  -7   8   4       42.71       38.48      1.92 o
  -6   8   4        5.86        6.37      0.71 o
  -5   8   4       25.58       23.55      0.99 o
  -4   8   4        8.38        8.22      0.62 o
  -3   8   4        3.19        2.73      0.41 o
  -2   8   4        0.03       -0.32      0.32 o
  -1   8   4       10.99        7.22      0.52 o
   0   8   4       19.64       17.25      0.97 o
   1   8   4       46.55       49.13      1.37 o
   2   8   4      218.63      193.16      3.72 o
   3   8   4       79.94       75.07      1.64 o
   4   8   4      134.64      133.18      3.22 o
   5   8   4        7.47        7.13      1.23 o
   6   8   4       11.58       14.01      1.83 o
   7   8   4        7.85        7.87      1.19 o
   8   8   4        0.39        0.25      1.27 o
  -9   9   4        1.21        0.34      0.90 o
  -8   9   4       15.26       15.92      1.17 o
  -7   9   4        0.44       -0.11      0.72 o
  -6   9   4       23.19       21.77      1.08 o
  -5   9   4        1.07        1.66      0.62 o
  -4   9   4       14.43       15.41      0.79 o
  -3   9   4       40.60       43.18      1.03 o
  -2   9   4       14.92       16.42      0.78 o
  -1   9   4       25.44       22.68      1.01 o
   0   9   4       52.76       55.67      1.50 o
   1   9   4       28.23       30.38      1.84 o
   2   9   4       41.50       37.40      1.68 o
   3   9   4        4.92        1.68      1.81 o
   4   9   4        0.23       -0.17      1.07 o
   5   9   4        7.81        7.07      1.38 o
   6   9   4        9.11        7.04      1.97 o
   7   9   4        0.05        1.38      1.72 o
   8   9   4        0.94        1.22      1.33 o
  -9  10   4        0.18        0.59      1.03 o
  -8  10   4        0.03       -0.07      0.77 o
  -7  10   4        1.71        2.32      0.86 o
  -6  10   4        8.85        9.09      0.95 o
  -5  10   4       23.37       24.91      1.13 o
  -4  10   4        3.57        3.78      0.85 o
  -3  10   4      139.57      130.63      2.23 o
  -2  10   4       91.87       89.75      1.98 o
  -1  10   4      284.84      262.65      4.21 o
   0  10   4       54.66       51.28      1.55 o
   1  10   4      142.95      128.87      3.20 o
   2  10   4       38.89       36.41      1.77 o
   3  10   4        2.80        2.09      1.26 o
   4  10   4       22.51       21.06      1.87 o
   5  10   4       10.80       12.45      1.61 o
   6  10   4        0.13        0.62      1.55 o
   7  10   4        0.01        0.82      1.83 o
  -8  11   4        0.75        0.01      1.55 o
  -7  11   4        0.05       -0.92      0.92 o
  -6  11   4        0.00        1.07      0.96 o
  -5  11   4        0.57       -0.21      0.79 o
  -4  11   4        2.94        2.57      1.40 o
  -3  11   4       17.12       16.57      1.20 o
  -2  11   4       26.18       24.30      1.16 o
  -1  11   4        0.36        0.79      0.77 o
   0  11   4       89.72       80.85      1.92 o
   1  11   4        5.56        8.63      0.99 o
   2  11   4       26.14       22.32      1.53 o
   3  11   4        3.78        3.74      1.29 o
   4  11   4        2.60       -0.34      1.49 o
   5  11   4        3.05        3.05      1.88 o
   6  11   4        1.05       -1.52      1.52 o
   7  11   4        0.10        0.06      1.97 o
  -8  12   4        2.08        2.82      1.39 o
  -7  12   4        1.23        0.62      1.22 o
  -6  12   4        0.32       -1.10      1.42 o
  -5  12   4        2.97        2.44      1.26 o
  -4  12   4       10.20        7.52      2.84 o
  -3  12   4       38.08       40.48      2.03 o
  -2  12   4        6.09        4.38      0.82 o
  -1  12   4       29.81       29.14      1.46 o
   0  12   4        4.89        2.18      0.80 o
   1  12   4        1.00        0.27      0.73 o
   2  12   4        0.00        0.37      0.77 o
   3  12   4       15.09       17.05      2.62 o
   4  12   4        0.09        0.78      1.82 o
   5  12   4        4.69        7.23      2.35 o
   6  12   4        0.36        1.03      1.91 o
  -7  13   4        0.26        1.37      1.31 o
  -6  13   4        0.80        0.97      2.29 o
  -5  13   4        6.00        6.27      1.52 o
  -4  13   4        5.67        5.84      1.57 o
  -3  13   4        0.29        0.40      1.26 o
  -2  13   4        2.50        3.28      1.06 o
  -1  13   4        3.11        2.79      0.90 o
   0  13   4        1.96        1.67      0.88 o
   1  13   4       12.81       16.81      1.39 o
   2  13   4        1.03        3.23      1.15 o
   3  13   4        7.80        9.36      1.72 o
   4  13   4        0.27       -0.89      1.71 o
   5  13   4        0.11       -0.83      1.85 o
   6  13   4        0.73       -1.94      1.97 o
  -6  14   4        0.01       -1.17      1.17 o
  -5  14   4        0.85        0.69      1.42 o
  -4  14   4        0.01       -0.45      1.22 o
  -3  14   4        9.60       10.78      3.43 o
  -2  14   4        0.98        2.56      1.44 o
  -1  14   4        7.32        5.61      1.04 o
   0  14   4        0.65        1.12      0.92 o
   1  14   4        0.02       -0.23      0.83 o
   2  14   4        1.27       -0.90      1.26 o
   3  14   4        3.06        3.38      1.55 o
   4  14   4        0.56       -0.45      1.97 o
   5  14   4        1.71        5.65      2.57 o
  -5  15   4        1.41        0.98      1.41 o
  -4  15   4        0.20        3.04      1.52 o
  -3  15   4        0.28       -0.73      2.65 o
  -2  15   4        0.00        0.47      2.49 o
  -1  15   4        6.11        8.07      1.83 o
   0  15   4        0.12        1.07      1.07 o
   1  15   4        0.46       -0.20      1.31 o
   2  15   4        1.03        0.46      1.46 o
   3  15   4        0.02        0.63      2.09 o
   4  15   4        0.08       -1.34      2.05 o
  -4  16   4        0.01       -1.85      1.85 o
  -3  16   4        2.40        2.93      1.69 o
  -2  16   4        0.23       -1.25      1.48 o
  -1  16   4        0.01        0.01      1.45 o
   0  16   4        4.62        8.14      1.53 o
   1  16   4        2.60        7.14      1.98 o
   2  16   4        0.61        4.30      1.81 o
   3  16   4        0.05        2.88      2.48 o
  -2  17   4        1.18       -0.87      1.56 o
  -1  17   4        3.22        4.72      3.36 o
   0  17   4        0.24       -2.35      2.35 o
   1  17   4        0.04        0.81      1.76 o
  -8   1   5        5.43        5.66      0.72 o
  -7   1   5        8.78        9.81      0.79 o
  -6   1   5      404.83      401.95      4.40 o
  -5   1   5       15.03       17.00      0.52 o
  -4   1   5      741.80      716.36      4.77 o
  -3   1   5        2.06        1.25      0.33 o
  -2   1   5        1.70        3.31      0.24 o
  -1   1   5       20.26       20.37      0.54 o
   0   1   5      444.03      445.94      3.40 o
   1   1   5       59.84       79.44      0.97 o
   2   1   5        0.44        2.17      0.32 o
   3   1   5      154.29      155.22      1.90 o
   4   1   5       84.76       95.36      1.42 o
   5   1   5       29.34       25.30      1.04 o
   6   1   5        8.46        8.83      0.88 o
   7   1   5       57.01       62.52      2.67 o
   8   1   5        0.19       -0.22      1.02 o
   9   1   5        4.04        3.64      1.29 o
 -10   2   5        0.15       -0.85      1.05 o
  -9   2   5        0.32       -0.76      0.92 o
  -8   2   5       44.68       45.06      1.64 o
  -7   2   5       59.01       50.86      1.71 o
  -6   2   5      294.43      280.64      2.76 o
  -5   2   5       54.69       55.08      0.86 o
  -4   2   5       61.02       67.78      0.84 o
  -3   2   5       97.89       70.26      0.73 o
  -2   2   5       20.85       26.65      0.54 o
  -1   2   5       10.00       15.82      0.51 o
   0   2   5      199.54      181.08      2.25 o
   1   2   5     1413.54     1512.20     10.44 o
   2   2   5      788.10      849.63      6.86 o
   3   2   5      340.48      345.67      3.44 o
   4   2   5       24.68       25.73      0.78 o
   5   2   5       50.08       53.13      1.60 o
   6   2   5       90.10       87.70      2.12 o
   7   2   5       15.80       18.50      1.36 o
   8   2   5        7.91       11.42      3.60 o
   9   2   5        0.04       -0.67      1.07 o
 -10   3   5        2.65        2.08      1.40 o
  -9   3   5        0.13        0.64      0.84 o
  -8   3   5        3.03        2.07      0.82 o
  -7   3   5        0.04       -0.02      0.36 o
  -6   3   5        6.25        5.12      0.86 o
  -5   3   5        0.03       -0.15      0.29 o
  -4   3   5       27.09       36.60      0.79 o
  -3   3   5        7.51       13.93      0.38 o
  -2   3   5      131.47      109.01      1.36 o
  -1   3   5      618.61      642.65      5.61 o
   0   3   5      535.74      496.18      4.85 o
   1   3   5      544.61      577.58      5.20 o
   2   3   5      190.38      189.69      2.17 o
   3   3   5        3.10        2.33      0.43 o
   4   3   5       17.87       16.89      0.72 o
   5   3   5       23.16       24.19      1.45 o
   6   3   5       11.95       13.86      1.05 o
   7   3   5       13.25       14.30      1.12 o
   8   3   5        0.64       -0.27      1.14 o
   9   3   5        3.29        3.77      1.31 o
 -10   4   5        0.01       -1.25      1.32 o
  -9   4   5        4.20        2.68      1.10 o
  -8   4   5        1.36        1.10      0.41 o
  -7   4   5       24.68       26.85      1.16 o
  -6   4   5        0.51        0.56      0.57 o
  -5   4   5       19.19       19.66      1.24 o
  -4   4   5       66.72       62.14      0.93 o
  -3   4   5        8.05        7.86      0.42 o
  -2   4   5      700.60      783.75      7.32 o
  -1   4   5       24.90       24.17      0.72 o
   0   4   5      504.05      584.99      6.21 o
   1   4   5       29.14       26.32      0.80 o
   2   4   5      111.33      115.40      1.73 o
   3   4   5      162.13      146.34      2.05 o
   4   4   5        3.38        2.10      0.49 o
   5   4   5       43.34       44.19      1.73 o
   6   4   5        4.87        5.99      1.31 o
   7   4   5        0.00        0.09      1.04 o
   8   4   5        0.47        1.80      1.10 o
   9   4   5        0.01       -0.05      1.15 o
 -10   5   5        0.14       -0.92      0.92 o
  -9   5   5        0.06       -1.71      1.88 o
  -8   5   5        0.12       -0.40      0.66 o
  -7   5   5        7.73        7.63      0.59 o
  -6   5   5        1.79        1.53      0.46 o
  -5   5   5        0.00        0.13      0.40 o
  -4   5   5       22.02       25.56      0.72 o
  -3   5   5       23.82       25.77      0.70 o
  -2   5   5      303.36      291.02      2.58 o
  -1   5   5      569.51      582.05      5.30 o
   0   5   5      288.45      308.85      4.17 o
   1   5   5      117.24      127.46      2.65 o
   2   5   5      198.81      192.14      2.49 o
   3   5   5      113.37      121.61      2.57 o
   4   5   5        8.90        6.25      0.83 o
   5   5   5       62.30       64.01      2.89 o
   6   5   5       11.86       13.64      1.11 o
   7   5   5        3.85        4.25      0.89 o
   8   5   5        1.73        1.42      1.21 o
 -10   6   5        0.38        0.56      1.04 o
  -9   6   5        0.37        0.22      0.71 o
  -8   6   5        1.59        1.96      0.57 o
  -7   6   5        3.26        2.96      0.56 o
  -6   6   5        0.19       -0.11      0.46 o
  -5   6   5       11.93       12.85      0.96 o
  -4   6   5       10.90       15.83      0.55 o
  -3   6   5      121.94      127.84      1.80 o
  -2   6   5       69.82       63.31      1.08 o
  -1   6   5      188.15      211.89      2.33 o
   0   6   5        0.78        0.28      0.34 o
   1   6   5      134.71      158.28      2.29 o
   2   6   5      316.97      310.27      3.35 o
   3   6   5       50.27       46.61      1.33 o
   4   6   5      161.16      162.79      3.84 o
   5   6   5       48.50       49.69      2.18 o
   6   6   5        5.52        4.78      0.91 o
   7   6   5        2.78        3.50      1.01 o
   8   6   5        0.45       -1.15      1.15 o
 -10   7   5        0.25       -0.41      1.15 o
  -9   7   5        0.49        0.32      0.81 o
  -8   7   5        1.28        1.48      0.65 o
  -7   7   5        0.27       -0.39      0.53 o
  -6   7   5        1.64        1.39      0.65 o
  -5   7   5       55.01       53.22      1.19 o
  -4   7   5        0.01        0.55      0.39 o
  -3   7   5      120.82      125.98      1.67 o
  -2   7   5       28.42       35.49      0.85 o
  -1   7   5       25.59       26.78      0.87 o
   0   7   5      249.64      225.48      3.42 o
   1   7   5       24.91       25.56      1.03 o
   2   7   5      542.07      540.06      6.95 o
   3   7   5       15.60       16.40      0.82 o
   4   7   5        0.17        3.79      0.86 o
   5   7   5        0.16       -0.57      0.83 o
   6   7   5        5.71        6.24      1.10 o
   7   7   5        0.02        0.28      1.29 o
   8   7   5        0.11        0.36      1.29 o
  -9   8   5        0.36       -0.87      0.88 o
  -8   8   5        0.93        0.15      0.64 o
  -7   8   5        0.06       -0.52      0.62 o
  -6   8   5        0.03       -0.23      0.54 o
  -5   8   5       29.21       26.33      1.21 o
  -4   8   5        9.97       10.15      0.64 o
  -3   8   5       49.24       47.87      1.04 o
  -2   8   5      196.21      190.54      2.33 o
  -1   8   5       95.45       90.16      1.51 o
   0   8   5       94.58       93.05      3.33 o
   1   8   5       64.84       65.36      2.37 o
   2   8   5        0.03        0.31      0.81 o
   3   8   5       54.20       47.65      1.79 o
   4   8   5       33.09       34.73      1.77 o
   5   8   5       24.96       26.69      2.50 o
   6   8   5        9.81       13.25      1.72 o
   7   8   5        0.07       -0.14      1.56 o
   8   8   5        0.03       -0.67      1.55 o
  -9   9   5        0.66       -0.28      0.76 o
  -8   9   5        5.82        5.36      0.89 o
  -7   9   5        0.74        0.26      1.11 o
  -6   9   5       33.93       35.83      1.31 o
  -5   9   5        1.86        0.64      0.64 o
  -4   9   5        8.02        8.60      0.95 o
  -3   9   5      102.47       89.74      1.50 o
  -2   9   5      314.93      316.01      4.00 o
  -1   9   5      156.56      137.14      2.34 o
   0   9   5      122.78      130.42      2.59 o
   1   9   5       13.65       12.65      1.01 o
   2   9   5       25.30       27.55      1.55 o
   3   9   5       28.26       26.94      1.59 o
   4   9   5        4.35        4.63      1.07 o
   5   9   5        6.85        6.51      1.48 o
   6   9   5        1.47        0.34      1.16 o
   7   9   5        0.29       -0.94      1.22 o
  -9  10   5        0.98        1.48      1.49 o
  -8  10   5        0.00       -0.72      0.72 o
  -7  10   5        5.16        4.92      1.00 o
  -6  10   5       10.25        9.51      0.96 o
  -5  10   5        1.04        1.21      0.68 o
  -4  10   5       58.72       57.36      1.76 o
  -3  10   5        0.94        0.56      0.78 o
  -2  10   5        5.80        6.03      0.82 o
  -1  10   5       21.71       21.46      1.05 o
   0  10   5      118.51      124.96      2.38 o
   1  10   5       39.42       36.22      1.81 o
   2  10   5        3.03        1.16      0.93 o
   3  10   5        5.17        6.95      1.41 o
   4  10   5        0.73        1.78      1.16 o
   5  10   5        0.05       -1.73      1.73 o
   6  10   5        0.18        1.25      1.26 o
   7  10   5        0.06       -0.01      1.82 o
  -8  11   5        0.28        0.28      1.00 o
  -7  11   5        0.02       -0.74      1.08 o
  -6  11   5        0.01       -0.92      0.92 o
  -5  11   5        8.40        7.69      1.18 o
  -4  11   5       10.12       11.72      1.46 o
  -3  11   5        0.23        0.24      0.78 o
  -2  11   5       46.76       45.47      1.52 o
  -1  11   5        1.72        0.96      0.79 o
   0  11   5        0.08       -0.66      0.66 o
   1  11   5       17.93       16.57      1.20 o
   2  11   5        8.16        7.57      1.12 o
   3  11   5        3.57        4.01      1.31 o
   4  11   5        1.54        1.82      1.40 o
   5  11   5        0.05        0.26      1.17 o
   6  11   5        0.06        1.89      1.86 o
  -8  12   5        1.07       -0.82      1.68 o
  -7  12   5        1.38        0.34      1.30 o
  -6  12   5        3.38        0.82      1.26 o
  -5  12   5        2.54        5.19      1.48 o
  -4  12   5       18.80       19.36      1.93 o
  -3  12   5        0.26       -0.62      0.73 o
  -2  12   5        0.04        0.19      0.62 o
  -1  12   5        2.36        1.05      1.03 o
   0  12   5        0.19       -0.38      0.72 o
   1  12   5        0.16       -0.47      0.74 o
   2  12   5        0.95        1.40      0.84 o
   3  12   5        6.84        7.26      1.58 o
   4  12   5        1.28       -0.98      1.77 o
   5  12   5        0.41       -0.12      1.24 o
   6  12   5        3.77        1.51      2.25 o
  -7  13   5        0.62       -0.70      1.33 o
  -6  13   5        0.06        1.68      1.32 o
  -5  13   5        4.49        7.89      1.60 o
  -4  13   5        0.86        1.44      1.30 o
  -3  13   5        3.54        2.77      1.38 o
  -2  13   5        0.03       -0.70      0.92 o
  -1  13   5        1.90        1.19      0.97 o
   0  13   5        2.56        1.21      0.85 o
   1  13   5        2.24        2.14      0.94 o
   2  13   5        2.10        0.35      1.03 o
   3  13   5        4.07        2.77      1.41 o
   4  13   5        1.66        2.97      2.14 o
   5  13   5        0.33       -1.68      2.00 o
  -6  14   5        0.16       -0.50      1.34 o
  -5  14   5        1.50       -0.31      2.69 o
  -4  14   5        0.98        4.48      1.49 o
  -3  14   5        9.53       11.03      1.88 o
  -2  14   5        0.48        0.08      1.33 o
  -1  14   5        0.23       -0.86      0.92 o
   0  14   5        0.02        0.71      1.08 o
   1  14   5        1.12       -0.24      0.87 o
   2  14   5        0.22       -1.26      1.29 o
   3  14   5        0.66        0.26      1.83 o
   4  14   5        0.20       -1.65      1.65 o
   5  14   5        0.07       -1.94      1.94 o
  -5  15   5        0.00        2.24      1.55 o
  -4  15   5        0.00        1.08      1.40 o
  -3  15   5        0.74        3.40      1.62 o
  -2  15   5        2.14        1.56      3.75 o
  -1  15   5        0.17        0.02      1.26 o
   0  15   5        0.00        0.58      1.11 o
   1  15   5        3.62        6.72      1.84 o
   2  15   5        1.27        2.01      1.67 o
   3  15   5        2.56        8.56      2.78 o
   4  15   5        4.41        5.34      2.60 o
  -4  16   5        0.04       -1.17      2.55 o
  -3  16   5        0.08       -1.93      1.93 o
  -2  16   5        3.27        1.58      2.08 o
  -1  16   5        0.03       -0.08      1.85 o
   0  16   5       12.67       18.61      2.21 o
   1  16   5        1.01        0.21      1.56 o
   2  16   5        3.83        7.02      3.09 o
  -1  17   5        3.93        4.09      2.72 o
   0  17   5        0.09       -2.14      2.14 o
  -8   0   6       10.55       11.27      0.82 o
  -7   0   6       70.27       69.04      1.84 o
  -6   0   6       17.10       17.02      0.72 o
  -5   0   6      210.82      233.78      2.61 o
  -4   0   6       24.73       31.02      0.75 o
  -3   0   6      130.54      142.64      1.94 o
  -2   0   6      191.01      165.36      2.23 o
  -1   0   6      184.10      187.79      2.72 o
   0   0   6       86.34      110.56      1.73 o
   1   0   6        0.00        4.74      0.57 o
   2   0   6       58.50       67.23      1.56 o
   3   0   6        7.89        8.40      0.92 o
   4   0   6       77.62       75.90      2.03 o
   5   0   6       53.73       46.74      2.25 o
   6   0   6       26.62       28.41      1.86 o
   7   0   6       22.86       22.63      1.87 o
   8   0   6        0.04        1.06      1.52 o
   9   0   6        0.90        1.12      1.63 o
  -9   1   6        0.46        0.28      1.00 o
  -8   1   6        5.26        3.13      0.72 o
  -7   1   6       11.09        8.45      0.49 o
  -6   1   6      220.30      210.41      3.08 o
  -5   1   6       10.18        9.83      0.46 o
  -4   1   6       92.98      108.28      1.06 o
  -3   1   6       17.68       17.14      0.45 o
  -2   1   6        0.25       -0.22      0.22 o
  -1   1   6     1196.74     1236.39      9.64 o
   0   1   6      134.70      146.14      1.48 o
   1   1   6     1038.35     1170.89      8.29 o
   2   1   6      359.47      363.94      3.19 o
   3   1   6       15.44       14.02      0.62 o
   4   1   6       10.99       11.02      0.62 o
   5   1   6        9.78        8.57      0.90 o
   6   1   6        3.13        2.83      0.81 o
   7   1   6        3.11        2.84      0.96 o
   8   1   6        1.01        2.31      1.16 o
   9   1   6        0.51        1.68      1.22 o
 -10   2   6        1.47        1.78      1.28 o
  -9   2   6        1.22        1.44      0.73 o
  -8   2   6       79.56       77.15      2.31 o
  -7   2   6        7.34        6.29      0.79 o
  -6   2   6      269.16      264.95      3.00 o
  -5   2   6       10.90        9.79      0.41 o
  -4   2   6       44.47       48.69      0.79 o
  -3   2   6      368.99      364.03      2.89 o
  -2   2   6       11.62       13.11      0.43 o
  -1   2   6      744.49      788.82      7.28 o
   0   2   6        0.49        1.19      0.31 o
   1   2   6      138.05      139.27      1.49 o
   2   2   6       39.36       43.74      0.85 o
   3   2   6       10.38       11.39      0.60 o
   4   2   6        0.67       -0.05      0.45 o
   5   2   6       31.21       33.04      1.46 o
   6   2   6       11.82       13.40      1.08 o
   7   2   6        0.06        0.18      0.83 o
   8   2   6        0.04       -0.84      1.08 o
 -10   3   6        0.23       -0.74      1.28 o
  -9   3   6       10.21       10.20      1.25 o
  -8   3   6        9.54        8.11      0.78 o
  -7   3   6       11.86       11.71      0.89 o
  -6   3   6        8.65        8.15      0.74 o
  -5   3   6       86.71       84.97      1.21 o
  -4   3   6       35.98       35.48      0.63 o
  -3   3   6        6.08       10.88      0.42 o
  -2   3   6       13.92       22.28      0.61 o
  -1   3   6      178.39      178.19      2.05 o
   0   3   6       36.69       44.27      1.32 o
   1   3   6       20.04       20.78      0.69 o
   2   3   6        9.01       13.32      0.60 o
   3   3   6       94.55       94.17      1.61 o
   4   3   6      277.98      276.61      3.33 o
   5   3   6        1.03       -0.61      0.91 o
   6   3   6       17.32       14.76      1.21 o
   7   3   6        2.79        1.68      0.93 o
   8   3   6        0.34        0.36      1.23 o
 -10   4   6        0.72       -0.46      1.51 o
  -9   4   6        3.71        2.61      0.92 o
  -8   4   6        0.04       -0.36      0.36 o
  -7   4   6        7.79        6.99      0.56 o
  -6   4   6       13.52       16.14      0.81 o
  -5   4   6       49.66       48.04      1.23 o
  -4   4   6       59.25       66.61      0.93 o
  -3   4   6       19.56       22.14      0.63 o
  -2   4   6        2.57        1.94      0.38 o
  -1   4   6      610.40      678.72      5.66 o
   0   4   6       41.81       44.30      1.13 o
   1   4   6       85.00      105.54      1.57 o
   2   4   6        0.56        1.58      0.42 o
   3   4   6        5.15        4.14      0.56 o
   4   4   6      176.57      173.85      2.77 o
   5   4   6        0.70       -0.37      0.71 o
   6   4   6       37.85       41.33      1.66 o
   7   4   6        0.00       -0.79      0.79 o
   8   4   6        0.03       -1.02      1.02 o
 -10   5   6        0.12       -0.55      0.96 o
  -9   5   6        0.51       -0.26      0.62 o
  -8   5   6        0.23       -0.46      0.63 o
  -7   5   6       12.83       12.59      0.71 o
  -6   5   6        0.09       -0.05      0.43 o
  -5   5   6       54.19       48.32      1.31 o
  -4   5   6       32.05       39.94      0.80 o
  -3   5   6       34.15       24.35      0.77 o
  -2   5   6       73.00       83.65      1.43 o
  -1   5   6        6.92       11.29      0.62 o
   0   5   6        2.64        1.34      0.37 o
   1   5   6      110.55      102.42      1.71 o
   2   5   6       16.68       21.16      1.06 o
   3   5   6        0.01       -0.45      0.45 o
   4   5   6        0.94       -0.59      0.59 o
   5   5   6       12.22       11.14      1.04 o
   6   5   6       15.88       14.61      1.32 o
   7   5   6        0.04        0.84      0.94 o
   8   5   6        2.35        1.58      1.30 o
 -10   6   6        0.86        2.32      1.07 o
  -9   6   6        1.85        1.41      0.79 o
  -8   6   6        2.68        3.69      0.78 o
  -7   6   6        0.41        0.25      0.59 o
  -6   6   6        2.12        1.98      0.52 o
  -5   6   6        2.78        2.08      0.53 o
  -4   6   6       13.18       17.19      0.67 o
  -3   6   6       32.06       27.21      0.79 o
  -2   6   6        6.52        7.31      0.46 o
  -1   6   6        8.05        4.02      0.39 o
   0   6   6      213.65      206.01      3.29 o
   1   6   6        2.99        3.47      0.53 o
   2   6   6       10.56        6.82      0.75 o
   3   6   6       21.61       24.94      1.23 o
   4   6   6       66.62       69.22      1.78 o
   5   6   6        4.41        2.87      0.97 o
   6   6   6        1.13        0.76      1.00 o
   7   6   6        0.00        0.08      0.93 o
   8   6   6        1.46       -1.33      2.99 o
  -9   7   6        2.13        2.89      0.86 o
  -8   7   6        5.66        4.96      0.76 o
  -7   7   6        4.53        3.52      0.65 o
  -6   7   6        1.45        0.97      0.61 o
  -5   7   6       69.99       72.26      1.42 o
  -4   7   6       13.32       12.09      0.64 o
  -3   7   6       29.17       30.97      0.87 o
  -2   7   6       16.41       15.46      0.64 o
  -1   7   6       50.86       46.93      0.92 o
   0   7   6       12.62       12.66      0.80 o
   1   7   6       35.78       40.12      1.23 o
   2   7   6        0.30       -0.26      0.68 o
   3   7   6      427.95      403.81      5.68 o
   4   7   6        9.40       14.68      1.33 o
   5   7   6       36.62       38.18      2.06 o
   6   7   6        1.20        0.99      0.97 o
   7   7   6        0.00       -0.52      1.65 o
   8   7   6        0.03       -0.97      1.48 o
  -9   8   6        7.56        6.26      1.09 o
  -8   8   6        2.53        2.73      0.75 o
  -7   8   6       14.16       11.96      0.93 o
  -6   8   6        0.36        0.75      0.58 o
  -5   8   6        0.22        0.02      0.57 o
  -4   8   6        3.43        2.86      0.57 o
  -3   8   6        2.93        2.64      0.50 o
  -2   8   6        5.01        6.26      0.60 o
  -1   8   6       15.97       19.09      0.92 o
   0   8   6      152.57      134.51      2.62 o
   1   8   6      164.06      145.52      2.55 o
   2   8   6      105.46       98.66      2.36 o
   3   8   6       11.91       15.55      1.15 o
   4   8   6       23.46       20.15      1.52 o
   5   8   6        2.68        1.44      1.22 o
   6   8   6        3.28        3.28      1.22 o
   7   8   6        0.99        1.77      1.82 o
  -9   9   6        3.19        1.28      0.83 o
  -8   9   6        9.67        9.53      1.02 o
  -7   9   6        6.03        5.43      0.87 o
  -6   9   6        4.65        5.11      0.83 o
  -5   9   6       44.58       45.18      1.41 o
  -4   9   6       15.24       14.46      0.93 o
  -3   9   6       40.23       41.13      1.23 o
  -2   9   6      122.78      123.75      2.03 o
  -1   9   6        8.15       11.24      0.84 o
   0   9   6      143.05      131.93      2.70 o
   1   9   6       13.26       11.75      1.22 o
   2   9   6       25.63       22.21      1.44 o
   3   9   6        0.50       -0.95      0.95 o
   4   9   6        2.10        2.90      1.46 o
   5   9   6        1.74        0.51      1.13 o
   6   9   6        0.80        1.48      1.89 o
   7   9   6        0.02        1.09      1.40 o
  -8  10   6        0.02        0.00      0.76 o
  -7  10   6        1.54        1.00      0.77 o
  -6  10   6        0.30       -0.21      0.71 o
  -5  10   6        8.45        9.13      0.96 o
  -4  10   6       50.71       48.42      1.64 o
  -3  10   6       76.40       71.83      2.15 o
  -2  10   6       50.03       43.00      1.66 o
  -1  10   6      119.30      111.46      2.21 o
   0  10   6       32.22       28.94      1.39 o
   1  10   6        7.92        8.78      1.15 o
   2  10   6       18.61       16.14      1.36 o
   3  10   6       23.69       18.62      1.54 o
   4  10   6        0.05        0.15      1.12 o
   5  10   6        0.06       -0.73      1.23 o
   6  10   6        0.57       -0.62      1.77 o
   7  10   6        0.72        1.22      1.49 o
  -8  11   6        0.02        0.61      0.99 o
  -7  11   6        1.94        0.98      1.00 o
  -6  11   6        0.00        0.73      1.05 o
  -5  11   6       34.99       36.42      1.90 o
  -4  11   6        1.08        3.51      0.94 o
  -3  11   6       37.03       39.20      1.71 o
  -2  11   6       26.94       26.06      1.25 o
  -1  11   6        1.92        0.02      0.76 o
   0  11   6        7.48        6.30      1.24 o
   1  11   6        1.49       -0.27      0.84 o
   2  11   6        0.12        0.27      0.91 o
   3  11   6        7.67        9.70      1.33 o
   4  11   6        7.29        8.49      1.60 o
   5  11   6        1.74        1.98      1.31 o
   6  11   6        0.01        0.74      1.98 o
  -7  12   6        0.31        0.05      1.22 o
  -6  12   6        4.24        0.33      2.78 o
  -5  12   6        1.18        3.35      1.35 o
  -4  12   6       10.51       11.07      2.41 o
  -3  12   6        1.91        0.97      0.95 o
  -2  12   6        8.25        4.78      0.85 o
  -1  12   6        8.63        8.27      1.05 o
   0  12   6        0.07       -0.58      0.77 o
   1  12   6       13.25       13.11      1.18 o
   2  12   6        1.92        2.58      1.44 o
   3  12   6        9.23       13.80      1.49 o
   4  12   6        0.51       -0.21      1.23 o
   5  12   6        2.76        2.91      1.56 o
   6  12   6        0.26       -1.40      2.08 o
  -7  13   6        0.61       -0.75      1.25 o
  -6  13   6        3.61        2.57      1.65 o
  -5  13   6        0.01       -0.41      1.18 o
  -4  13   6        0.22        0.12      1.45 o
  -3  13   6        1.46        0.70      1.61 o
  -2  13   6        0.19       -0.08      1.23 o
  -1  13   6        7.95       10.70      1.36 o
   0  13   6        0.74        1.75      0.91 o
   1  13   6       23.43       29.41      1.72 o
   2  13   6        0.53        1.08      1.10 o
   3  13   6        0.62        0.53      1.36 o
   4  13   6        0.79        3.77      2.31 o
   5  13   6        1.56        4.46      2.60 o
  -6  14   6        0.11        0.44      1.73 o
  -5  14   6        3.47        3.19      1.55 o
  -4  14   6        0.32       -0.45      1.28 o
  -3  14   6        5.07        5.81      1.64 o
  -2  14   6        1.83        2.32      2.04 o
  -1  14   6        4.31        3.75      1.18 o
   0  14   6        2.70        2.61      1.17 o
   1  14   6        0.00       -2.13      2.13 o
   2  14   6        0.10       -1.26      1.26 o
   3  14   6        1.60        2.03      2.15 o
   4  14   6        0.42        0.38      2.12 o
  -5  15   6        0.61       -0.20      1.56 o
  -4  15   6        0.66       -1.18      1.36 o
  -3  15   6        0.00       -0.96      1.26 o
  -2  15   6        4.26        4.35      1.78 o
  -1  15   6        0.02        0.91      1.53 o
   0  15   6        4.11        7.51      1.46 o
   1  15   6        0.04       -2.43      2.43 o
   2  15   6        1.07        0.96      1.65 o
   3  15   6        0.47        0.85      2.29 o
  -4  16   6        0.00       -0.82      2.06 o
  -3  16   6        0.05       -1.47      1.47 o
  -2  16   6        1.16        2.30      1.66 o
  -1  16   6        1.15        2.69      1.74 o
   0  16   6        0.52        1.68      2.62 o
   1  16   6        0.02        1.70      1.69 o
   2  16   6        3.71        2.73      1.81 o
  -9   1   7        7.92        7.76      0.89 o
  -8   1   7       24.05       22.22      1.26 o
  -7   1   7       21.18       21.42      0.70 o
  -6   1   7       58.56       53.19      0.88 o
  -5   1   7        0.03       -0.25      0.25 o
  -4   1   7        0.02        0.66      0.20 o
  -3   1   7        0.18        0.44      0.27 o
  -2   1   7       44.35       41.48      0.77 o
  -1   1   7      191.33      204.79      2.02 o
   0   1   7       49.26       47.15      0.84 o
   1   1   7      418.58      433.97      3.54 o
   2   1   7      105.47      107.68      1.43 o
   3   1   7        2.84        1.86      0.47 o
   4   1   7       60.74       57.70      1.37 o
   5   1   7       48.71       46.18      1.68 o
   6   1   7        0.01        0.97      0.77 o
   7   1   7        6.25        6.90      2.14 o
   8   1   7        0.04       -0.55      1.10 o
 -10   2   7        7.75        7.34      1.60 o
  -9   2   7        1.70        1.64      0.97 o
  -8   2   7      102.83       98.08      2.07 o
  -7   2   7        4.12        3.97      0.49 o
  -6   2   7       82.15       87.96      1.31 o
  -5   2   7        0.52        0.63      0.29 o
  -4   2   7       16.17       12.32      0.37 o
  -3   2   7       12.54       11.97      0.45 o
  -2   2   7      221.66      191.80      1.92 o
  -1   2   7      199.85      220.68      2.29 o
   0   2   7      372.10      413.74      3.38 o
   1   2   7        5.48        6.62      0.43 o
   2   2   7        1.02        1.23      0.40 o
   3   2   7      104.02       94.91      2.06 o
   4   2   7      202.41      186.83      2.68 o
   5   2   7      180.96      178.18      3.35 o
   6   2   7       11.40       10.05      1.23 o
   7   2   7        7.06        6.15      1.13 o
   8   2   7        0.00       -0.16      1.14 o
 -10   3   7        6.12        5.92      1.65 o
  -9   3   7        1.10       -0.38      0.82 o
  -8   3   7       13.32       13.77      1.62 o
  -7   3   7        7.67        6.90      0.57 o
  -6   3   7        8.43       10.32      0.60 o
  -5   3   7        0.06        0.02      0.31 o
  -4   3   7        3.20        5.90      0.45 o
  -3   3   7      256.12      275.37      2.54 o
  -2   3   7        6.79       11.13      0.61 o
  -1   3   7      515.95      540.58      4.70 o
   0   3   7      118.07      115.11      1.64 o
   1   3   7      100.42       97.38      1.42 o
   2   3   7       24.33       25.56      0.85 o
   3   3   7       52.24       50.00      1.31 o
   4   3   7        2.25        4.24      0.80 o
   5   3   7        0.01       -0.35      1.04 o
   6   3   7        0.02        1.19      0.91 o
   7   3   7        6.21        7.81      1.23 o
   8   3   7        0.02       -0.18      1.12 o
 -10   4   7        0.01        0.29      1.55 o
  -9   4   7        5.91        4.83      1.03 o
  -8   4   7        0.61        0.38      0.45 o
  -7   4   7        3.46        2.80      0.54 o
  -6   4   7       39.08       39.62      1.07 o
  -5   4   7        0.14       -0.01      0.41 o
  -4   4   7      303.72      321.78      3.36 o
  -3   4   7       25.12       24.34      0.69 o
  -2   4   7      394.48      406.57      3.72 o
  -1   4   7       20.39       16.79      0.67 o
   0   4   7      339.50      313.52      3.59 o
   1   4   7      270.30      240.96      2.78 o
   2   4   7        0.04       -0.06      0.43 o
   3   4   7      125.62      124.49      2.06 o
   4   4   7        9.77        9.33      0.87 o
   5   4   7        4.92        5.29      1.07 o
   6   4   7        0.69        1.11      0.93 o
   7   4   7        1.68        1.53      0.97 o
   8   4   7        0.40       -0.44      1.23 o
 -10   5   7        0.26       -0.01      1.39 o
  -9   5   7        0.04        0.16      0.86 o
  -8   5   7        0.48        0.68      0.47 o
  -7   5   7        0.61        0.28      0.43 o
  -6   5   7        0.36        0.36      0.51 o
  -5   5   7       19.82       21.48      0.98 o
  -4   5   7        0.47        0.43      0.29 o
  -3   5   7      227.52      245.04      2.44 o
  -2   5   7        8.46        7.38      0.65 o
  -1   5   7       86.97      109.68      1.51 o
   0   5   7       18.78       19.06      0.81 o
   1   5   7        5.88        9.54      0.63 o
   2   5   7      216.16      200.46      2.77 o
   3   5   7       16.81       16.97      0.89 o
   4   5   7       35.09       32.67      1.47 o
   5   5   7        1.32        0.52      1.26 o
   6   5   7        2.07        1.03      1.01 o
   7   5   7        3.85        2.65      1.39 o
   8   5   7        1.80        0.30      1.29 o
 -10   6   7        0.68        1.39      0.78 o
  -9   6   7        0.00        0.31      0.61 o
  -8   6   7        0.33        0.30      0.47 o
  -7   6   7        0.12        1.00      0.52 o
  -6   6   7        5.20        4.91      0.63 o
  -5   6   7        0.45       -0.48      0.48 o
  -4   6   7       43.93       39.65      1.15 o
  -3   6   7        0.46        0.60      0.28 o
  -2   6   7        4.58        3.80      0.48 o
  -1   6   7       29.81       29.74      0.88 o
   0   6   7      103.29      102.76      1.98 o
   1   6   7      223.16      215.02      3.19 o
   2   6   7      138.54      131.87      2.73 o
   3   6   7      152.49      144.63      2.59 o
   4   6   7        5.15        3.31      0.85 o
   5   6   7        0.94       -0.18      0.87 o
   6   6   7        0.12        0.02      1.06 o
   7   6   7        1.29       -0.23      1.27 o
  -9   7   7        0.04        0.08      0.78 o
  -8   7   7        0.29       -0.10      0.59 o
  -7   7   7        1.95        1.32      0.59 o
  -6   7   7        0.96        1.69      0.58 o
  -5   7   7       22.63       24.62      1.07 o
  -4   7   7       22.85       28.30      1.03 o
  -3   7   7       62.52       66.38      1.59 o
  -2   7   7       95.63       94.33      1.49 o
  -1   7   7        0.42        0.60      0.39 o
   0   7   7      624.68      624.60      5.89 o
   1   7   7       12.94       13.45      0.85 o
   2   7   7       30.21       38.38      1.59 o
   3   7   7        5.04        4.61      0.87 o
   4   7   7        0.23        0.54      0.89 o
   5   7   7        0.99       -0.15      0.90 o
   6   7   7        1.06        1.99      1.04 o
   7   7   7        0.05       -0.54      1.28 o
  -9   8   7        0.09        0.54      0.73 o
  -8   8   7        3.17        4.32      1.27 o
  -7   8   7       25.93       25.24      1.62 o
  -6   8   7        2.58        2.46      0.69 o
  -5   8   7       85.51       85.98      1.87 o
  -4   8   7      112.10      113.95      2.12 o
  -3   8   7        0.89        0.80      0.51 o
  -2   8   7      240.79      244.35      3.09 o
  -1   8   7       31.32       30.82      1.15 o
   0   8   7      134.83      124.78      2.34 o
   1   8   7      128.97      115.10      2.80 o
   2   8   7       11.57        9.33      1.02 o
   3   8   7       45.81       47.34      2.08 o
   4   8   7       17.82       18.44      1.85 o
   5   8   7        0.28        1.12      1.00 o
   6   8   7        0.39        0.69      1.05 o
   7   8   7        0.87        2.74      1.46 o
  -9   9   7        0.05       -0.43      0.85 o
  -8   9   7        5.17        4.43      0.91 o
  -7   9   7        0.00       -0.82      0.82 o
  -6   9   7        0.32        0.69      0.70 o
  -5   9   7       18.79       18.56      1.06 o
  -4   9   7       24.34       23.19      1.12 o
  -3   9   7      165.24      158.59      2.57 o
  -2   9   7       12.21       12.78      0.94 o
  -1   9   7       90.25       89.38      2.61 o
   0   9   7        6.15        5.09      0.79 o
   1   9   7        1.51        0.14      0.75 o
   2   9   7       16.81       14.59      1.24 o
   3   9   7        3.17       -0.08      0.90 o
   4   9   7        0.04        1.81      1.24 o
   5   9   7        1.19        1.10      1.08 o
   6   9   7        0.02       -0.15      2.76 o
   7   9   7        2.03        1.13      1.65 o
  -8  10   7        0.25        0.50      0.80 o
  -7  10   7        0.18       -0.69      0.69 o
  -6  10   7        8.71        8.75      1.21 o
  -5  10   7        9.15        8.29      1.08 o
  -4  10   7        0.68        0.92      0.83 o
  -3  10   7        3.03        2.74      0.91 o
  -2  10   7       19.14       17.76      1.46 o
  -1  10   7       16.49       13.20      1.15 o
   0  10   7        1.80        1.67      0.80 o
   1  10   7       21.95       21.95      1.35 o
   2  10   7        5.42        6.34      0.97 o
   3  10   7        5.33        5.17      1.15 o
   4  10   7        0.38        1.35      1.23 o
   5  10   7        0.23       -0.42      1.18 o
   6  10   7        1.93        1.90      1.53 o
  -8  11   7        0.29        0.61      1.06 o
  -7  11   7        2.60        0.04      1.49 o
  -6  11   7        0.45        1.25      1.02 o
  -5  11   7        1.73        1.46      1.00 o
  -4  11   7        6.72        4.76      1.21 o
  -3  11   7        0.59        0.54      0.79 o
  -2  11   7        0.04       -0.71      0.71 o
  -1  11   7        2.30        3.00      0.91 o
   0  11   7        8.05        7.48      1.18 o
   1  11   7       14.55       16.70      1.48 o
   2  11   7        1.05        0.65      0.98 o
   3  11   7        1.10        1.69      1.03 o
   4  11   7        1.64        3.28      1.47 o
   5  11   7        0.76       -0.55      1.30 o
   6  11   7        0.71        3.47      1.67 o
  -7  12   7        0.35        1.98      1.30 o
  -6  12   7       10.03       10.09      2.02 o
  -5  12   7        0.18        3.01      1.35 o
  -4  12   7        6.14        4.39      1.14 o
  -3  12   7        0.34        0.84      0.92 o
  -2  12   7        1.06        1.68      1.35 o
  -1  12   7        0.01       -0.22      0.70 o
   0  12   7        0.11        0.70      0.82 o
   1  12   7        3.99        4.27      1.16 o
   2  12   7        0.96       -1.06      1.21 o
   3  12   7        0.24       -1.07      1.13 o
   4  12   7        1.81        0.48      1.94 o
   5  12   7        2.65        3.02      2.35 o
  -7  13   7        3.62        4.13      1.50 o
  -6  13   7        0.22        0.11      1.91 o
  -5  13   7        5.71        4.97      2.75 o
  -4  13   7        0.00        0.71      1.24 o
  -3  13   7        0.23       -1.17      1.17 o
  -2  13   7        0.46        0.45      1.39 o
  -1  13   7        1.49        0.06      1.44 o
   0  13   7        0.71        1.73      1.10 o
   1  13   7        8.86       10.16      1.42 o
   2  13   7        1.35        0.50      1.36 o
   3  13   7        0.64        3.03      2.29 o
   4  13   7        4.00        4.51      2.60 o
  -6  14   7        0.01       -0.66      1.91 o
  -5  14   7        1.47        0.81      1.50 o
  -4  14   7        0.27        2.62      1.53 o
  -3  14   7        0.45       -1.59      1.59 o
  -2  14   7        0.33        1.25      1.40 o
  -1  14   7        8.17       12.12      1.99 o
   0  14   7        0.77        1.86      1.49 o
   1  14   7        0.18       -0.81      1.88 o
   2  14   7        7.48       11.28      2.82 o
   3  14   7        0.59        1.34      2.26 o
   4  14   7        1.84        0.48      2.31 o
  -5  15   7        0.03       -1.35      1.35 o
  -4  15   7        1.50        1.90      1.66 o
  -3  15   7        0.01        0.80      1.59 o
  -2  15   7        0.85        0.02      1.57 o
  -1  15   7        4.26        5.85      1.81 o
   0  15   7        0.07        1.76      1.21 o
   1  15   7        6.20        8.97      2.08 o
   2  15   7        5.83        5.89      3.52 o
  -3  16   7        1.79        3.15      3.29 o
  -2  16   7        5.70        7.95      1.99 o
  -1  16   7        1.96        3.10      1.88 o
   0  16   7        3.25        5.06      2.99 o
   1  16   7        0.72       -0.74      1.58 o
  -9   0   8        4.33        4.39      1.43 o
  -8   0   8        5.25        4.28      0.86 o
  -7   0   8       11.17       10.54      0.70 o
  -6   0   8        4.58        6.97      0.61 o
  -5   0   8       17.51       19.71      0.83 o
  -4   0   8        5.43        2.82      0.45 o
  -3   0   8      507.76      483.27      4.92 o
  -2   0   8        0.84       -0.28      0.45 o
  -1   0   8      414.96      469.97      5.35 o
   0   0   8        0.23       -0.23      0.46 o
   1   0   8       33.64       39.08      1.33 o
   2   0   8       63.35       61.59      1.95 o
   3   0   8       70.93       57.83      1.97 o
   4   0   8        2.95        1.09      1.97 o
   5   0   8       48.16       54.76      2.62 o
   6   0   8        1.75        1.35      1.16 o
   7   0   8        7.70        6.26      1.47 o
   8   0   8        0.01        2.32      1.88 o
 -10   1   8        0.07       -1.23      1.23 o
  -9   1   8        7.36        6.89      1.04 o
  -8   1   8        1.48       -0.75      0.75 o
  -7   1   8        7.34        7.27      0.48 o
  -6   1   8        0.01        0.14      0.32 o
  -5   1   8       28.57       30.99      0.71 o
  -4   1   8       22.08       25.34      0.59 o
  -3   1   8       36.69       33.46      0.69 o
  -2   1   8      117.39      114.46      1.34 o
  -1   1   8      491.78      496.78      4.18 o
   0   1   8      177.32      176.13      1.85 o
   1   1   8        0.06        0.53      0.31 o
   2   1   8        3.42        1.75      0.50 o
   3   1   8       72.98       65.89      1.50 o
   4   1   8        0.03       -0.86      0.86 o
   5   1   8       24.41       22.39      1.32 o
   6   1   8        0.21        0.98      0.90 o
   7   1   8        0.77       -0.12      1.36 o
   8   1   8        0.30       -0.26      1.17 o
 -10   2   8        9.14        8.89      1.82 o
  -9   2   8        0.00       -0.64      0.64 o
  -8   2   8       50.79       50.21      1.13 o
  -7   2   8        4.82        5.24      0.51 o
  -6   2   8       19.52       22.01      0.73 o
  -5   2   8       54.90       53.31      1.24 o
  -4   2   8        2.81        3.36      0.36 o
  -3   2   8      418.50      443.76      3.59 o
  -2   2   8        4.77        4.77      0.41 o
  -1   2   8        2.61        3.13      0.42 o
   0   2   8      232.26      228.85      2.23 o
   1   2   8        5.31        6.80      0.45 o
   2   2   8      186.97      186.92      2.44 o
   3   2   8       76.01       68.53      1.43 o
   4   2   8        1.14        3.70      0.76 o
   5   2   8        0.67        1.13      0.96 o
   6   2   8        0.72        2.02      0.99 o
   7   2   8        1.23        0.11      1.21 o
   8   2   8        2.17        1.15      1.32 o
 -10   3   8        6.26        6.02      1.89 o
  -9   3   8        6.51        6.14      0.64 o
  -8   3   8        6.50        6.35      0.80 o
  -7   3   8        9.71       10.12      0.66 o
  -6   3   8       10.07       10.89      0.64 o
  -5   3   8       13.35       13.67      0.58 o
  -4   3   8        9.67       10.70      0.52 o
  -3   3   8        3.53        1.82      0.35 o
  -2   3   8      194.33      186.81      1.99 o
  -1   3   8        1.98        3.05      0.43 o
   0   3   8       28.80       26.95      0.81 o
   1   3   8       74.10       76.21      1.31 o
   2   3   8      709.12      670.17      6.84 o
   3   3   8       16.56       16.09      0.99 o
   4   3   8       96.54       93.11      2.58 o
   5   3   8        7.64        7.72      1.20 o
   6   3   8        1.31        2.35      1.10 o
   7   3   8        2.58        2.45      1.37 o
   8   3   8        0.06        0.05      1.28 o
 -10   4   8        0.10        0.09      0.94 o
  -9   4   8        0.94        0.17      0.50 o
  -8   4   8        1.67        1.51      0.52 o
  -7   4   8        1.36        1.40      0.53 o
  -6   4   8        5.41        6.75      0.59 o
  -5   4   8        0.16        0.54      0.32 o
  -4   4   8        0.83        1.28      0.34 o
  -3   4   8      106.79      107.08      1.42 o
  -2   4   8        0.07       -0.07      0.34 o
  -1   4   8       67.44       66.55      1.28 o
   0   4   8        0.52       -0.14      0.42 o
   1   4   8       11.91       13.76      0.78 o
   2   4   8       40.37       34.98      1.30 o
   3   4   8        0.19        0.32      0.64 o
   4   4   8       73.77       75.02      2.51 o
   5   4   8        0.08        0.29      0.87 o
   6   4   8        4.53        2.19      1.09 o
   7   4   8        7.53        9.77      1.72 o
 -10   5   8        0.22       -0.45      0.68 o
  -9   5   8        1.56        1.26      0.57 o
  -8   5   8        0.73        0.88      0.47 o
  -7   5   8       14.92       16.05      0.83 o
  -6   5   8        2.07        1.47      0.54 o
  -5   5   8        2.63        2.81      0.53 o
  -4   5   8       21.31       23.86      0.60 o
  -3   5   8        3.89        6.02      0.52 o
  -2   5   8        7.14        9.29      0.58 o
  -1   5   8       16.12       17.51      0.68 o
   0   5   8       58.66       59.49      1.39 o
   1   5   8        1.74        3.93      0.66 o
   2   5   8        3.19        0.96      0.65 o
   3   5   8        5.52        2.25      0.87 o
   4   5   8        2.36        1.92      1.14 o
   5   5   8        0.66        0.27      0.95 o
   6   5   8        9.25        9.33      1.31 o
   7   5   8        0.79        0.51      1.31 o
 -10   6   8        0.63        0.90      0.84 o
  -9   6   8        0.00       -0.59      0.59 o
  -8   6   8        0.12        0.03      0.55 o
  -7   6   8        0.02       -0.19      0.49 o
  -6   6   8        4.55        4.33      0.65 o
  -5   6   8       22.44       22.83      1.10 o
  -4   6   8        8.94        8.00      0.68 o
  -3   6   8        7.11        8.42      0.55 o
  -2   6   8      208.72      209.13      2.56 o
  -1   6   8       13.07       13.57      0.67 o
   0   6   8        4.66        2.26      0.65 o
   1   6   8       14.09       12.71      0.87 o
   2   6   8       27.51       25.38      1.22 o
   3   6   8        1.10        0.50      0.67 o
   4   6   8        8.55        8.96      1.20 o
   5   6   8        0.11        0.24      0.93 o
   6   6   8        0.09        1.35      1.13 o
   7   6   8        0.70        2.13      1.42 o
  -9   7   8        0.02       -0.37      0.83 o
  -8   7   8        0.01        1.08      0.66 o
  -7   7   8       10.45       10.32      0.90 o
  -6   7   8        6.84        6.57      0.75 o
  -5   7   8        5.63        5.43      0.73 o
  -4   7   8       16.50       17.44      0.86 o
  -3   7   8       33.52       31.91      0.74 o
  -2   7   8        0.09       -0.41      0.41 o
  -1   7   8        4.98        5.67      0.57 o
   0   7   8       10.16        6.85      0.69 o
   1   7   8      384.66      361.20      5.75 o
   2   7   8       83.67       83.28      2.04 o
   3   7   8       34.85       37.66      1.66 o
   4   7   8        6.12        9.02      1.28 o
   5   7   8        0.03        1.27      1.34 o
   6   7   8        0.30        1.15      1.03 o
   7   7   8        0.05        0.55      1.83 o
  -9   8   8        1.11        0.37      0.74 o
  -8   8   8        0.09       -0.69      0.69 o
  -7   8   8        0.05       -0.73      0.73 o
  -6   8   8        7.13        7.81      0.82 o
  -5   8   8        2.23        2.38      0.72 o
  -4   8   8       10.84        9.99      0.82 o
  -3   8   8        6.51        6.41      0.73 o
  -2   8   8       10.62       10.37      0.80 o
  -1   8   8       85.93       87.38      1.63 o
   0   8   8        2.50        3.52      0.74 o
   1   8   8       56.84       60.94      2.44 o
   2   8   8        0.71        1.07      0.72 o
   3   8   8        0.79        0.16      0.81 o
   4   8   8        3.37        1.29      0.95 o
   5   8   8        1.03        1.92      1.09 o
   6   8   8        0.66        1.39      1.45 o
  -9   9   8        3.94        3.17      0.90 o
  -8   9   8        0.41        0.83      0.79 o
  -7   9   8       12.72       12.93      1.06 o
  -6   9   8       13.91       15.11      1.12 o
  -5   9   8       14.15       13.88      1.36 o
  -4   9   8       76.04       78.64      2.08 o
  -3   9   8        0.21        0.59      0.83 o
  -2   9   8      113.08      103.84      2.50 o
  -1   9   8       46.66       42.64      1.58 o
   0   9   8       30.91       27.36      1.68 o
   1   9   8       10.66        8.56      1.16 o
   2   9   8        0.04        0.00      0.75 o
   3   9   8        2.81        2.03      1.04 o
   4   9   8        0.14        0.48      1.06 o
   5   9   8        0.07        0.95      1.43 o
   6   9   8        0.44        0.83      1.74 o
  -8  10   8        0.30       -0.20      0.92 o
  -7  10   8        0.78        0.68      0.88 o
  -6  10   8        5.93        4.49      1.02 o
  -5  10   8        4.00        1.98      1.29 o
  -4  10   8       10.15        9.06      1.85 o
  -3  10   8       34.54       30.25      1.56 o
  -2  10   8        5.79        4.07      0.92 o
  -1  10   8        3.17        2.03      0.97 o
   0  10   8        2.02        2.50      0.98 o
   1  10   8        7.31        4.53      1.09 o
   2  10   8        2.12        1.86      0.85 o
   3  10   8        1.39        3.40      1.12 o
   4  10   8        0.07       -0.10      1.11 o
   5  10   8        1.57        1.14      1.17 o
   6  10   8        0.05       -0.54      1.39 o
  -8  11   8        0.46       -0.14      1.17 o
  -7  11   8        7.21        4.85      1.41 o
  -6  11   8        1.16        1.58      1.01 o
  -5  11   8       17.74       16.33      1.84 o
  -4  11   8        0.75        0.76      0.96 o
  -3  11   8        1.78        1.22      1.18 o
  -2  11   8        0.03       -0.72      0.77 o
  -1  11   8        1.57        1.99      0.85 o
   0  11   8        1.49        3.65      1.11 o
   1  11   8       10.02       11.40      1.36 o
   2  11   8       15.64       22.46      2.65 o
   3  11   8        3.55        3.62      1.51 o
   4  11   8        1.25       -0.35      1.77 o
   5  11   8        0.03        1.45      1.61 o
  -7  12   8        0.49       -0.74      1.32 o
  -6  12   8        3.69        5.00      1.55 o
  -5  12   8        0.75        0.17      0.99 o
  -4  12   8        4.43        4.08      1.16 o
  -3  12   8        6.74       10.10      1.36 o
  -2  12   8        0.34        0.30      1.20 o
  -1  12   8        3.95        6.05      1.18 o
   0  12   8        8.06        8.31      1.34 o
   1  12   8        7.12       10.77      1.42 o
   2  12   8        0.41       -1.12      3.33 o
   3  12   8        0.91       -0.94      1.78 o
   4  12   8        0.51        0.88      2.14 o
   5  12   8        1.21        3.74      1.68 o
  -6  13   8        0.64        0.64      1.32 o
  -5  13   8        1.01        0.90      1.42 o
  -4  13   8        0.17        2.28      1.42 o
  -3  13   8        0.17       -1.04      1.20 o
  -2  13   8        0.37        2.45      1.08 o
  -1  13   8       13.69       14.47      1.53 o
   0  13   8        0.20        0.94      1.32 o
   1  13   8        1.43        3.69      1.37 o
   2  13   8        0.87       -0.32      1.47 o
   3  13   8        5.55        8.08      2.82 o
   4  13   8        0.19        3.22      2.52 o
  -5  14   8        0.26        1.30      2.32 o
  -4  14   8        0.02       -1.23      1.23 o
  -3  14   8        1.43        0.51      1.49 o
  -2  14   8        0.53       -0.70      1.40 o
  -1  14   8        1.27        4.40      1.64 o
   0  14   8        0.53        2.02      1.19 o
   1  14   8        0.22       -0.12      1.95 o
   2  14   8        0.83        0.52      1.55 o
   3  14   8        0.00        2.62      2.35 o
  -4  15   8        4.53        7.93      1.97 o
  -3  15   8        0.66        1.26      1.56 o
  -2  15   8        6.04        7.52      2.03 o
  -1  15   8        0.08        2.02      1.63 o
   0  15   8        3.91        4.17      1.84 o
   1  15   8        1.03       -0.57      1.53 o
   2  15   8        0.57       -1.68      2.22 o
  -1  16   8        0.04        1.23      2.62 o
 -10   1   9        0.16        0.61      1.00 o
  -9   1   9        4.79        4.19      0.86 o
  -8   1   9        1.87        0.45      0.57 o
  -7   1   9        2.10        1.29      0.44 o
  -6   1   9        0.01        0.36      0.34 o
  -5   1   9        6.91        5.37      0.43 o
  -4   1   9        1.19        1.24      0.31 o
  -3   1   9       20.85       21.41      0.60 o
  -2   1   9        3.97        4.15      0.41 o
  -1   1   9       90.91      100.47      1.34 o
   0   1   9      155.31      157.43      1.79 o
   1   1   9        3.18        2.06      0.48 o
   2   1   9      124.63      118.33      2.07 o
   3   1   9        0.61       -0.59      0.59 o
   4   1   9        1.08        2.00      0.83 o
   5   1   9        2.73        2.26      0.86 o
   6   1   9        0.31       -0.18      0.96 o
   7   1   9        0.00        1.45      1.36 o
 -10   2   9        9.61        7.68      2.00 o
  -9   2   9        1.34        0.39      0.74 o
  -8   2   9       12.23       11.57      0.67 o
  -7   2   9        0.01       -0.23      0.41 o
  -6   2   9        0.04        0.25      0.37 o
  -5   2   9        6.01        7.48      0.49 o
  -4   2   9        1.92        2.11      0.36 o
  -3   2   9        2.60        1.50      0.34 o
  -2   2   9       94.08       94.83      1.35 o
  -1   2   9      188.97      183.26      2.06 o
   0   2   9       20.70       15.85      0.62 o
   1   2   9       12.85       14.52      0.72 o
   2   2   9      181.84      162.62      2.52 o
   3   2   9      314.72      291.31      3.75 o
   4   2   9        2.43        3.70      1.34 o
   5   2   9       23.76       20.77      1.59 o
   6   2   9        0.50       -0.79      0.94 o
   7   2   9        0.29        0.49      1.62 o
 -10   3   9       10.78        9.29      1.41 o
  -9   3   9        1.75        1.86      0.58 o
  -8   3   9       17.63       21.11      0.84 o
  -7   3   9        0.09        0.56      0.47 o
  -6   3   9       19.72       21.33      0.85 o
  -5   3   9       46.24       53.27      1.08 o
  -4   3   9       28.77       23.30      0.67 o
  -3   3   9      129.48      131.70      1.57 o
  -2   3   9        3.86        3.63      0.43 o
  -1   3   9       94.82       90.14      1.45 o
   0   3   9        4.06        6.33      0.52 o
   1   3   9      321.00      275.58      3.51 o
   2   3   9        1.11        0.51      0.68 o
   3   3   9       70.67       55.36      1.66 o
   4   3   9        0.14        1.82      0.94 o
   5   3   9        3.20        6.00      1.16 o
   6   3   9        0.94        1.26      1.03 o
   7   3   9        0.40        0.33      1.33 o
 -10   4   9        0.34        1.24      0.83 o
  -9   4   9        2.18        0.63      0.60 o
  -8   4   9        2.62        2.44      0.81 o
  -7   4   9        2.31        2.30      0.55 o
  -6   4   9       28.95       31.47      1.02 o
  -5   4   9        4.93        3.52      0.45 o
  -4   4   9       52.30       53.96      1.20 o
  -3   4   9        5.25        5.80      0.50 o
  -2   4   9       31.72       27.17      0.90 o
  -1   4   9       53.51       59.83      1.30 o
   0   4   9       77.90       72.19      1.58 o
   1   4   9       22.75       29.82      1.12 o
   2   4   9       45.87       43.27      1.48 o
   3   4   9        1.06        0.49      0.67 o
   4   4   9        2.11        2.13      1.00 o
   5   4   9        1.75        2.66      1.07 o
   6   4   9        2.47        4.28      1.22 o
   7   4   9        0.01        1.31      1.42 o
 -10   5   9        0.38       -0.52      0.65 o
  -9   5   9        0.05        0.49      0.59 o
  -8   5   9        3.28        2.11      0.61 o
  -7   5   9        2.37        1.44      0.58 o
  -6   5   9       20.23       23.87      0.95 o
  -5   5   9       24.91       24.34      0.93 o
  -4   5   9        0.89        1.23      0.44 o
  -3   5   9       10.70       10.50      0.60 o
  -2   5   9       83.94       72.75      1.43 o
  -1   5   9       48.53       42.51      1.16 o
   0   5   9      327.69      306.09      3.81 o
   1   5   9        5.56        3.64      0.69 o
   2   5   9       54.83       45.69      1.52 o
   3   5   9        0.38        0.37      0.67 o
   4   5   9        4.20        3.29      1.08 o
   5   5   9       25.13       26.02      1.82 o
   6   5   9        0.98        0.96      1.12 o
   7   5   9        3.22        4.33      1.56 o
  -9   6   9        0.30        0.72      0.66 o
  -8   6   9        0.62       -0.58      0.66 o
  -7   6   9        1.83        1.15      0.62 o
  -6   6   9        5.78        5.30      0.95 o
  -5   6   9       12.37       13.07      0.86 o
  -4   6   9        4.84        3.26      0.54 o
  -3   6   9        3.48        5.08      0.55 o
  -2   6   9       15.11       12.61      0.74 o
  -1   6   9      254.71      239.38      3.29 o
   0   6   9        3.22        2.71      0.68 o
   1   6   9      208.85      186.71      2.86 o
   2   6   9        5.71        7.49      0.92 o
   3   6   9        3.49        4.65      0.94 o
   4   6   9        0.05        0.70      0.96 o
   5   6   9        0.04        1.28      1.09 o
   6   6   9        0.58        1.80      1.34 o
   7   6   9        0.06       -0.53      2.03 o
  -9   7   9        0.37       -0.17      0.69 o
  -8   7   9        0.10        0.06      0.70 o
  -7   7   9        1.12        0.89      1.24 o
  -6   7   9        5.48        6.46      0.79 o
  -5   7   9        0.43       -0.19      0.61 o
  -4   7   9        3.28        3.39      0.60 o
  -3   7   9        1.91        1.26      0.51 o
  -2   7   9      116.31      117.37      2.06 o
  -1   7   9       14.85       14.25      0.85 o
   0   7   9       38.10       37.65      1.68 o
   1   7   9        4.27        2.76      0.82 o
   2   7   9       15.30       13.15      1.18 o
   3   7   9        1.28        0.97      0.85 o
   4   7   9        1.04        1.86      1.02 o
   5   7   9        0.51        0.51      1.14 o
   6   7   9        0.38       -0.69      1.38 o
  -9   8   9        5.17        6.84      0.93 o
  -8   8   9        0.19       -0.25      0.75 o
  -7   8   9       33.07       38.50      1.52 o
  -6   8   9       19.69       19.44      1.19 o
  -5   8   9       27.29       29.57      1.26 o
  -4   8   9       91.11       93.26      2.01 o
  -3   8   9        0.21       -0.55      0.55 o
  -2   8   9      163.33      158.03      2.99 o
  -1   8   9       95.71       84.75      1.69 o
   0   8   9        0.27        1.46      0.71 o
   1   8   9       27.07       26.99      1.32 o
   2   8   9        5.41        5.11      0.86 o
   3   8   9        0.20        0.02      1.03 o
   4   8   9        2.79        1.07      2.01 o
   5   8   9        0.00       -0.81      1.53 o
   6   8   9        0.79        0.41      1.50 o
  -8   9   9        0.00       -0.75      0.75 o
  -7   9   9        0.09       -0.11      0.97 o
  -6   9   9        0.47       -0.60      0.82 o
  -5   9   9       31.36       31.21      1.62 o
  -4   9   9        2.56        4.30      0.99 o
  -3   9   9       63.41       63.53      1.90 o
  -2   9   9       12.54       12.37      1.28 o
  -1   9   9       14.49       13.24      1.33 o
   0   9   9        1.81       -0.08      0.88 o
   1   9   9        1.07        1.06      0.91 o
   2   9   9        0.01        0.41      0.79 o
   3   9   9        2.95        4.13      1.01 o
   4   9   9        1.91        2.44      1.17 o
   5   9   9        8.42        9.83      1.55 o
   6   9   9        2.10        3.75      2.84 o
  -8  10   9        0.09        0.86      1.33 o
  -7  10   9        3.41        3.64      1.19 o
  -6  10   9        0.14        0.42      0.94 o
  -5  10   9       14.50       17.04      1.63 o
  -4  10   9       10.54        9.48      1.37 o
  -3  10   9        1.97        2.30      0.94 o
  -2  10   9        0.00        0.01      0.75 o
  -1  10   9        8.14        6.33      1.19 o
   0  10   9        4.55        6.36      1.44 o
   1  10   9       16.92       16.35      1.51 o
   2  10   9        2.29        6.23      1.60 o
   3  10   9        0.62       -0.27      1.08 o
   4  10   9        2.44        0.26      1.42 o
   5  10   9        0.77        3.49      1.63 o
  -7  11   9        2.82        2.47      1.39 o
  -6  11   9        0.00       -0.88      0.88 o
  -5  11   9        3.67        4.17      1.26 o
  -4  11   9        0.11       -0.22      0.96 o
  -3  11   9        6.55        5.05      1.19 o
  -2  11   9        2.88        3.35      1.35 o
  -1  11   9       20.12       22.48      1.69 o
   0  11   9        0.07        0.09      1.13 o
   1  11   9        1.47        1.89      1.07 o
   2  11   9        4.58        4.25      1.59 o
   3  11   9        0.17       -1.40      1.77 o
   4  11   9        2.20        1.89      1.94 o
   5  11   9        0.17        4.13      1.83 o
  -7  12   9        1.77        0.91      1.38 o
  -6  12   9        2.83        2.59      1.37 o
  -5  12   9        0.14        0.57      1.03 o
  -4  12   9        0.92        0.66      1.54 o
  -3  12   9        1.00        3.15      1.39 o
  -2  12   9        0.35        1.55      2.38 o
  -1  12   9        2.13        4.59      1.20 o
   0  12   9        0.38        1.44      1.08 o
   1  12   9        0.05       -1.20      1.20 o
   2  12   9        0.29        2.40      1.69 o
   3  12   9        2.88        4.28      2.37 o
   4  12   9        2.83        3.00      1.82 o
  -6  13   9        0.68        0.32      1.38 o
  -5  13   9        0.03       -0.22      1.37 o
  -4  13   9        0.43       -1.08      1.24 o
  -3  13   9        0.08       -0.75      1.27 o
  -2  13   9        0.00        0.67      1.05 o
  -1  13   9        4.79        6.62      1.75 o
   0  13   9        0.55        2.22      1.29 o
   1  13   9        0.41       -0.01      1.61 o
   2  13   9        0.69        3.39      1.82 o
   3  13   9        0.91        4.54      2.54 o
  -5  14   9        0.82       -0.29      1.37 o
  -4  14   9        0.66       -1.27      1.37 o
  -3  14   9       10.46       13.46      2.17 o
  -2  14   9        0.63        0.40      1.53 o
  -1  14   9        3.33        4.12      1.73 o
   0  14   9       12.11       16.35      1.83 o
   1  14   9        1.31        1.71      1.63 o
   2  14   9        9.42       15.62      2.38 o
  -3  15   9        0.01        0.49      1.62 o
  -2  15   9        0.24        1.69      3.95 o
  -1  15   9        1.20        4.75      1.93 o
   0  15   9        1.40        1.29      2.68 o
   1  15   9        0.06       -0.03      2.54 o
 -10   0  10        0.01        0.05      1.51 o
  -9   0  10        0.57       -0.66      0.80 o
  -8   0  10        1.06        0.72      0.83 o
  -7   0  10        0.20       -0.03      0.54 o
  -6   0  10        7.85        7.69      0.72 o
  -5   0  10       89.95       82.27      2.17 o
  -4   0  10        9.36        7.44      0.69 o
  -3   0  10      380.89      369.06      4.20 o
  -2   0  10        1.70        3.14      0.58 o
  -1   0  10       12.75       13.01      0.83 o
   0   0  10      110.01      107.25      2.15 o
   1   0  10        2.57        1.13      0.78 o
   2   0  10        6.95        8.56      1.17 o
   3   0  10       23.43       25.37      1.60 o
   4   0  10        8.14        8.30      2.19 o
   5   0  10       21.10       19.57      2.22 o
   6   0  10        0.06       -0.90      1.21 o
   7   0  10        0.30        1.66      2.03 o
 -10   1  10        0.10       -0.21      1.08 o
  -9   1  10        1.49        0.53      0.62 o
  -8   1  10        0.90        0.24      0.51 o
  -7   1  10       14.28       14.51      0.76 o
  -6   1  10        7.95        7.41      0.49 o
  -5   1  10       31.49       28.13      0.78 o
  -4   1  10       31.33       32.07      0.75 o
  -3   1  10        0.29       -0.49      0.49 o
  -2   1  10        0.01       -0.08      0.35 o
  -1   1  10        1.65        1.12      0.40 o
   0   1  10      110.11       98.97      1.46 o
   1   1  10      162.22      143.35      2.18 o
   2   1  10        6.42        3.84      0.72 o
   3   1  10      112.54      101.33      2.05 o
   4   1  10        0.39       -0.44      0.75 o
   5   1  10        0.99        0.45      0.86 o
   6   1  10        0.06       -0.37      1.01 o
   7   1  10        1.06        0.26      1.41 o
 -10   2  10        4.60        1.53      1.14 o
  -9   2  10        0.25        0.49      0.52 o
  -8   2  10        4.10        3.28      0.59 o
  -7   2  10        3.61        2.48      0.53 o
  -6   2  10        0.22       -0.11      0.40 o
  -5   2  10       79.23       79.32      1.24 o
  -4   2  10        0.00       -0.32      0.32 o
  -3   2  10       30.61       28.75      0.74 o
  -2   2  10      122.08      122.38      1.65 o
  -1   2  10       46.82       42.88      1.01 o
   0   2  10      347.65      343.41      3.38 o
   1   2  10       97.40       81.76      1.65 o
   2   2  10        6.80       11.53      0.88 o
   3   2  10        0.21       -0.59      0.59 o
   4   2  10        0.89        2.33      1.02 o
   5   2  10        8.24        5.06      1.23 o
   6   2  10        5.86        5.88      1.31 o
   7   2  10        0.00        0.62      1.53 o
 -10   3  10        2.25        2.72      0.90 o
  -9   3  10        0.00        0.29      0.63 o
  -8   3  10        1.02        1.35      0.54 o
  -7   3  10        3.80        4.65      0.64 o
  -6   3  10        5.29        4.46      0.61 o
  -5   3  10        0.09        0.18      0.41 o
  -4   3  10       89.71       92.87      1.43 o
  -3   3  10       13.56       15.46      0.64 o
  -2   3  10       47.47       48.17      1.08 o
  -1   3  10        8.44        8.93      0.58 o
   0   3  10      416.85      383.25      4.18 o
   1   3  10       95.00       88.29      1.87 o
   2   3  10      133.33      129.38      2.56 o
   3   3  10       10.65       14.55      1.05 o
   4   3  10        0.20       -0.01      0.89 o
   5   3  10        6.00        5.64      1.29 o
   6   3  10        1.37       -0.43      1.39 o
   7   3  10        0.21        2.35      1.46 o
 -10   4  10        0.33       -0.54      0.86 o
  -9   4  10        2.25        3.07      0.73 o
  -8   4  10        0.08       -0.47      0.65 o
  -7   4  10        5.16        6.22      0.78 o
  -6   4  10        1.06        1.21      0.54 o
  -5   4  10       19.52       17.97      0.73 o
  -4   4  10       13.32       14.09      0.75 o
  -3   4  10       33.42       31.53      0.93 o
  -2   4  10        1.95        1.41      0.52 o
  -1   4  10        0.88        0.28      0.54 o
   0   4  10       16.30       13.21      0.92 o
   1   4  10       19.58       17.13      0.98 o
   2   4  10       40.92       43.37      2.00 o
   3   4  10        0.31        0.62      0.73 o
   4   4  10       22.44       21.49      1.79 o
   5   4  10        9.19       13.16      1.53 o
   6   4  10        0.15        0.91      1.11 o
   7   4  10        1.19        2.72      1.63 o
  -9   5  10        1.25        0.86      0.67 o
  -8   5  10        0.23        1.06      0.80 o
  -7   5  10        2.46        2.51      1.08 o
  -6   5  10        8.74        8.24      0.79 o
  -5   5  10        3.77        2.88      0.68 o
  -4   5  10        0.55       -0.36      0.46 o
  -3   5  10        8.45        6.85      0.64 o
  -2   5  10       37.97       37.76      1.13 o
  -1   5  10        4.80        3.29      0.80 o
   0   5  10       10.91       13.60      1.01 o
   1   5  10        0.01       -0.69      0.69 o
   2   5  10       19.42       20.48      1.39 o
   3   5  10        5.33        6.07      1.29 o
   4   5  10        6.00        7.84      1.33 o
   5   5  10        3.93        2.56      1.23 o
   6   5  10        0.05       -1.34      1.34 o
  -9   6  10        0.04        0.60      1.00 o
  -8   6  10        2.22        2.47      0.77 o
  -7   6  10        4.64        3.03      0.87 o
  -6   6  10        0.80        0.62      0.69 o
  -5   6  10       11.54       12.34      0.92 o
  -4   6  10       71.47       72.82      1.57 o
  -3   6  10        7.62        8.59      1.04 o
  -2   6  10        0.24        0.81      0.67 o
  -1   6  10       75.83       70.63      1.64 o
   0   6  10        1.83        1.73      0.73 o
   1   6  10        0.50        0.50      0.71 o
   2   6  10       24.07       28.34      1.33 o
   3   6  10        4.72        3.99      0.96 o
   4   6  10        2.14        3.36      1.23 o
   5   6  10        5.96        4.36      1.29 o
   6   6  10        0.10       -0.25      1.38 o
  -9   7  10        1.47        1.11      1.37 o
  -8   7  10        3.72        3.64      0.85 o
  -7   7  10        0.93       -0.07      0.93 o
  -6   7  10       19.41       19.84      1.10 o
  -5   7  10        4.58        3.56      0.81 o
  -4   7  10       15.47       16.61      1.00 o
  -3   7  10        1.76        1.32      0.63 o
  -2   7  10        3.01        1.95      0.73 o
  -1   7  10      116.36      102.72      2.16 o
   0   7  10       51.79       47.86      1.76 o
   1   7  10        4.97        4.02      0.84 o
   2   7  10        0.00        1.06      0.75 o
   3   7  10        0.00       -0.03      0.81 o
   4   7  10        0.36        1.03      1.13 o
   5   7  10        1.55        0.31      1.15 o
   6   7  10        0.56        0.61      1.59 o
  -9   8  10        0.05       -0.61      0.79 o
  -8   8  10        1.70        2.53      0.89 o
  -7   8  10        1.81        1.25      0.89 o
  -6   8  10        4.18        4.20      0.98 o
  -5   8  10        3.86        3.18      1.11 o
  -4   8  10        0.10       -0.06      0.70 o
  -3   8  10       16.73       16.56      1.28 o
  -2   8  10        4.51        3.86      0.96 o
  -1   8  10       36.51       39.86      1.50 o
   0   8  10        6.13        7.28      1.26 o
   1   8  10        4.15        3.97      0.95 o
   2   8  10        2.50        1.25      0.97 o
   3   8  10        0.39       -0.65      1.48 o
   4   8  10        1.37        0.86      1.71 o
   5   8  10        3.32        4.64      1.69 o
  -8   9  10        2.53        0.84      1.04 o
  -7   9  10        1.29        0.21      1.05 o
  -6   9  10       19.10       20.71      1.45 o
  -5   9  10        0.02       -0.41      1.01 o
  -4   9  10       36.41       36.29      1.98 o
  -3   9  10       30.54       28.13      1.40 o
  -2   9  10        5.44        3.97      0.95 o
  -1   9  10       16.64       12.36      1.22 o
   0   9  10        0.24       -0.03      0.78 o
   1   9  10        0.93        0.14      0.85 o
   2   9  10        0.02        0.18      1.06 o
   3   9  10        1.12        2.39      1.23 o
   4   9  10        4.33        7.16      1.89 o
   5   9  10        0.31        2.57      1.63 o
  -8  10  10        0.01       -0.60      1.03 o
  -7  10  10        0.00       -0.25      1.55 o
  -6  10  10        0.01       -1.07      1.07 o
  -5  10  10        5.51        4.89      1.18 o
  -4  10  10        0.70        2.63      1.11 o
  -3  10  10        0.07        0.21      0.80 o
  -2  10  10        0.50        0.34      0.85 o
  -1  10  10        0.79        1.09      0.90 o
   0  10  10        7.27       11.24      1.27 o
   1  10  10        3.45        4.37      1.06 o
   2  10  10        0.94        2.13      1.19 o
   3  10  10        1.12        1.42      1.66 o
   4  10  10        0.05       -1.38      1.38 o
   5  10  10        2.26        5.73      1.97 o
  -7  11  10        2.58        2.13      1.38 o
  -6  11  10        0.03       -1.17      1.17 o
  -5  11  10        0.36       -0.01      0.98 o
  -4  11  10        0.42        1.19      1.20 o
  -3  11  10        1.05        0.58      0.89 o
  -2  11  10        3.77        7.89      1.65 o
  -1  11  10        3.15        2.66      1.05 o
   0  11  10        5.17        9.34      1.43 o
   1  11  10        0.59        0.86      0.93 o
   2  11  10        0.43        0.23      1.17 o
   3  11  10        0.31        0.91      1.75 o
   4  11  10        4.12        5.10      4.16 o
  -6  12  10        0.48       -0.76      1.22 o
  -5  12  10        0.79        1.64      1.33 o
  -4  12  10        0.00        0.84      1.04 o
  -3  12  10        1.21        1.89      1.02 o
  -2  12  10        2.60        3.35      1.59 o
  -1  12  10        2.93        3.65      1.21 o
   0  12  10        1.68        2.09      1.17 o
   1  12  10        0.37        1.29      1.49 o
   2  12  10        0.00        0.05      1.27 o
   3  12  10        0.02       -0.22      1.64 o
  -6  13  10        0.40        0.09      1.78 o
  -5  13  10        0.01       -0.78      1.30 o
  -4  13  10        0.47        0.93      4.15 o
  -3  13  10        3.88        4.19      1.60 o
  -2  13  10        3.58        4.93      1.71 o
  -1  13  10        0.93        0.63      1.99 o
   0  13  10        2.63        3.38      1.38 o
   1  13  10        5.10        8.56      2.01 o
   2  13  10        0.00        1.98      1.95 o
  -4  14  10        0.10        0.45      2.02 o
  -3  14  10        0.58        2.93      1.60 o
  -2  14  10        1.70       -0.77      1.76 o
  -1  14  10        0.03        2.12      1.69 o
   0  14  10        0.70        1.86      1.67 o
   1  14  10        0.25       -0.29      1.67 o
 -10   1  11        0.11        0.02      1.13 o
  -9   1  11        0.51        0.65      0.68 o
  -8   1  11        0.63       -0.63      0.63 o
  -7   1  11        2.84        2.87      0.61 o
  -6   1  11        0.11       -0.32      0.46 o
  -5   1  11        0.57        0.22      0.43 o
  -4   1  11        1.00        0.51      0.44 o
  -3   1  11        0.21       -0.06      0.37 o
  -2   1  11      130.25      131.88      1.71 o
  -1   1  11        1.07        1.00      0.46 o
   0   1  11       92.55       88.04      1.64 o
   1   1  11       15.99       14.65      1.33 o
   2   1  11       10.88       15.63      1.02 o
   3   1  11        0.60        0.81      0.65 o
   4   1  11        1.14        0.41      0.85 o
   5   1  11        0.20        0.19      0.97 o
   6   1  11        0.09        0.10      1.12 o
 -10   2  11        0.18        0.86      1.19 o
  -9   2  11        0.52        0.02      0.67 o
  -8   2  11        2.54        3.45      0.76 o
  -7   2  11        0.51        0.44      0.56 o
  -6   2  11       17.39       23.45      1.06 o
  -5   2  11       10.62       11.87      0.70 o
  -4   2  11       32.62       36.43      1.04 o
  -3   2  11      117.40      133.01      1.70 o
  -2   2  11       17.61       14.82      0.71 o
  -1   2  11        2.79        3.10      0.55 o
   0   2  11       70.87       63.76      2.12 o
   1   2  11      162.43      162.60      2.68 o
   2   2  11        0.31       -0.60      0.60 o
   3   2  11       25.62       22.50      1.27 o
   4   2  11        1.89        0.95      1.85 o
   5   2  11        0.03        0.86      1.08 o
   6   2  11        6.46        5.04      1.68 o
 -10   3  11        4.34        4.55      1.18 o
  -9   3  11        0.29        0.59      0.87 o
  -8   3  11        3.14        2.72      0.80 o
  -7   3  11        7.84        8.44      0.77 o
  -6   3  11        3.98        3.49      0.65 o
  -5   3  11       15.34       15.01      0.75 o
  -4   3  11        2.46        1.28      0.56 o
  -3   3  11       10.78       11.00      0.73 o
  -2   3  11       10.28       10.44      0.88 o
  -1   3  11      203.05      189.54      2.83 o
   0   3  11        0.69        1.78      0.73 o
   1   3  11      134.66      111.93      2.40 o
   2   3  11        2.99        3.55      0.83 o
   3   3  11        2.78        5.09      0.99 o
   4   3  11        7.04        7.81      1.43 o
   5   3  11        0.85        3.26      1.24 o
   6   3  11        4.35        6.65      1.85 o
  -9   4  11        1.05        1.03      0.72 o
  -8   4  11        0.28        0.48      0.64 o
  -7   4  11        0.61       -0.62      0.62 o
  -6   4  11        0.66        0.18      0.62 o
  -5   4  11        0.00       -0.28      0.60 o
  -4   4  11        6.52        8.75      1.11 o
  -3   4  11        0.28       -0.10      0.55 o
  -2   4  11      178.60      166.28      2.93 o
  -1   4  11       22.33       16.45      1.08 o
   0   4  11       88.47       75.10      1.96 o
   1   4  11        6.46        5.50      0.85 o
   2   4  11        7.70        7.19      0.92 o
   3   4  11        0.47        0.83      0.86 o
   4   4  11        2.07        1.98      1.16 o
   5   4  11        1.10        2.24      1.25 o
   6   4  11        0.27       -0.38      1.78 o
  -9   5  11        0.06        0.42      0.73 o
  -8   5  11        4.42        4.78      0.99 o
  -7   5  11        0.84        1.11      0.82 o
  -6   5  11        0.10       -0.21      0.65 o
  -5   5  11        0.33        1.10      0.66 o
  -4   5  11        2.77        2.13      0.76 o
  -3   5  11       83.18       80.96      1.76 o
  -2   5  11       44.35       44.64      1.50 o
  -1   5  11       23.53       23.22      1.37 o
   0   5  11       12.96        9.55      0.96 o
   1   5  11        1.18        0.64      0.73 o
   2   5  11        4.85        3.72      0.80 o
   3   5  11       43.26       48.34      2.00 o
   4   5  11        0.23       -0.26      1.04 o
   5   5  11        2.90        3.46      1.29 o
   6   5  11        0.02        0.72      1.59 o
  -9   6  11        0.00       -0.57      0.72 o
  -8   6  11        0.25       -0.49      0.72 o
  -7   6  11        1.87        2.20      0.99 o
  -6   6  11        1.04        0.05      0.70 o
  -5   6  11        2.64        1.37      0.70 o
  -4   6  11       41.57       40.51      1.41 o
  -3   6  11       71.99       73.63      1.72 o
  -2   6  11      113.35      112.53      2.31 o
  -1   6  11       80.85       73.39      1.92 o
   0   6  11       44.46       46.85      1.86 o
   1   6  11       14.37       14.66      1.36 o
   2   6  11        0.25        0.32      0.77 o
   3   6  11        7.05        5.11      1.07 o
   4   6  11        0.10        2.62      2.81 o
   5   6  11        0.06       -1.18      3.02 o
   6   6  11        0.03       -1.47      1.47 o
  -9   7  11        3.27        3.54      0.91 o
  -8   7  11        0.76        1.17      0.85 o
  -7   7  11        5.83        6.20      1.20 o
  -6   7  11        0.77        2.11      1.03 o
  -5   7  11        8.84        8.92      0.92 o
  -4   7  11        0.12        0.12      0.79 o
  -3   7  11       11.66       13.00      1.70 o
  -2   7  11        1.07       -0.65      0.65 o
  -1   7  11        0.04        0.05      0.67 o
   0   7  11       13.87       10.38      1.14 o
   1   7  11        0.08       -0.77      0.77 o
   2   7  11        0.06        0.60      0.86 o
   3   7  11        0.01       -0.04      0.98 o
   4   7  11        4.83        5.89      1.81 o
   5   7  11        0.02       -1.36      1.36 o
  -8   8  11        3.53        3.35      1.10 o
  -7   8  11        7.37        5.89      1.27 o
  -6   8  11       14.48       13.17      1.27 o
  -5   8  11        0.00       -0.82      0.89 o
  -4   8  11       31.62       27.07      1.78 o
  -3   8  11       33.44       31.62      2.80 o
  -2   8  11        1.27        0.38      0.83 o
  -1   8  11        7.45        6.78      1.06 o
   0   8  11        0.11       -0.79      0.79 o
   1   8  11        4.07        4.80      1.07 o
   2   8  11        1.00        0.18      0.92 o
   3   8  11        5.57        8.27      1.88 o
   4   8  11        0.87        0.28      1.59 o
   5   8  11        0.07       -2.12      2.12 o
  -8   9  11        0.10        1.59      1.07 o
  -7   9  11        0.50        1.92      1.11 o
  -6   9  11        1.26        3.42      1.27 o
  -5   9  11       11.74       10.98      2.85 o
  -4   9  11       13.81       16.73      1.57 o
  -3   9  11       22.48       24.89      1.76 o
  -2   9  11        0.10        1.10      0.84 o
  -1   9  11       11.69       14.78      1.31 o
   0   9  11        0.01       -0.76      0.87 o
   1   9  11        1.47        2.42      1.02 o
   2   9  11        6.48        5.04      1.39 o
   3   9  11       12.64       16.40      2.30 o
   4   9  11        1.68        0.32      1.67 o
  -7  10  11        3.91        5.18      1.52 o
  -6  10  11        6.28        6.49      1.52 o
  -5  10  11        7.95        9.78      1.67 o
  -4  10  11        4.05        4.11      1.16 o
  -3  10  11        0.18        0.44      1.19 o
  -2  10  11        0.19        1.37      1.14 o
  -1  10  11       10.58       11.42      1.51 o
   0  10  11        7.67        9.63      1.26 o
   1  10  11        1.33        1.15      1.07 o
   2  10  11        1.41        1.67      1.26 o
   3  10  11        0.01        1.14      1.68 o
   4  10  11        3.50        0.30      2.03 o
  -7  11  11        2.75        1.37      1.37 o
  -6  11  11        0.05       -0.41      1.22 o
  -5  11  11        0.42        0.20      1.26 o
  -4  11  11        0.00        2.05      1.72 o
  -3  11  11        8.12        8.53      1.36 o
  -2  11  11        0.24       -0.31      2.09 o
  -1  11  11        0.08       -0.88      0.88 o
   0  11  11        1.28        0.90      1.05 o
   1  11  11        0.32        0.30      0.97 o
   2  11  11        0.19        1.04      1.36 o
   3  11  11        0.44        0.97      1.68 o
  -6  12  11        0.12       -0.13      1.29 o
  -5  12  11        1.41        4.28      1.59 o
  -4  12  11        0.02       -1.18      1.22 o
  -3  12  11        1.83        1.37      1.49 o
  -2  12  11        0.77        1.90      1.32 o
  -1  12  11        0.35        0.40      1.26 o
   0  12  11        1.77        1.96      1.14 o
   1  12  11        1.53        1.78      1.36 o
   2  12  11       11.78       18.10      2.06 o
  -5  13  11        0.12       -0.01      1.46 o
  -4  13  11        0.03       -0.15      1.56 o
  -3  13  11        0.54        2.79      1.64 o
  -2  13  11        3.35        5.19      1.86 o
  -1  13  11        0.12       -1.34      1.34 o
   0  13  11        1.59        0.94      1.17 o
   1  13  11        0.83        1.37      2.48 o
  -3  14  11        1.99        0.53      1.58 o
  -2  14  11        4.39        2.36      1.86 o
  -1  14  11        1.68        2.08      1.49 o
   0  14  11        5.66        7.85      3.11 o
  -9   0  12        2.59        1.51      1.09 o
  -8   0  12        5.09        4.04      1.17 o
  -7   0  12        0.20       -0.29      1.47 o
  -6   0  12        2.49        1.71      0.81 o
  -5   0  12       47.29       47.51      4.32 o
  -4   0  12       32.35       35.55      1.85 o
  -3   0  12       36.21       40.62      2.79 o
  -2   0  12      188.23      180.50      3.95 o
  -1   0  12      116.08      112.71      3.79 o
   0   0  12        0.74        0.68      1.17 o
   1   0  12        4.21        0.59      0.94 o
   2   0  12        1.48        0.26      1.61 o
   3   0  12        8.78        6.05      2.40 o
   4   0  12        1.31       -0.94      1.88 o
   5   0  12        0.83        2.45      2.37 o
   6   0  12        9.10        9.72      2.80 o
  -9   1  12        1.77        2.53      0.81 o
  -8   1  12        1.29        1.49      0.78 o
  -7   1  12       26.50       26.83      1.18 o
  -6   1  12        5.77        6.13      0.71 o
  -5   1  12       44.18       51.08      1.37 o
  -4   1  12        5.96        5.61      0.85 o
  -3   1  12        9.83       11.34      0.79 o
  -2   1  12      101.44      102.39      2.06 o
  -1   1  12       65.97       67.20      2.08 o
   0   1  12       17.10       18.79      1.28 o
   1   1  12      127.82      118.88      2.59 o
   2   1  12        1.25        2.32      0.77 o
   3   1  12       11.12        9.39      1.41 o
   4   1  12        0.03        2.05      1.75 o
   5   1  12        2.16        2.66      1.69 o
   6   1  12        1.02       -0.33      1.48 o
  -9   2  12        0.00        0.02      0.73 o
  -8   2  12        0.06        0.19      0.73 o
  -7   2  12        3.90        4.38      0.71 o
  -6   2  12        0.34        1.88      0.62 o
  -5   2  12        6.59        7.40      0.74 o
  -4   2  12       16.12       16.92      1.01 o
  -3   2  12       33.07       31.92      1.10 o
  -2   2  12      149.17      147.35      2.50 o
  -1   2  12       71.42       65.36      2.06 o
   0   2  12       10.21       10.09      1.13 o
   1   2  12        3.45        3.51      0.96 o
   2   2  12        0.41        0.27      0.72 o
   3   2  12       10.87       11.62      1.50 o
   4   2  12        6.80       11.99      2.17 o
   5   2  12        0.14        0.22      1.93 o
   6   2  12        0.00        0.35      1.45 o
  -9   3  12        0.05        0.17      0.75 o
  -8   3  12        1.15        0.74      0.76 o
  -7   3  12        0.00       -0.34      0.61 o
  -6   3  12       11.91       11.47      0.87 o
  -5   3  12        9.71       11.50      0.84 o
  -4   3  12       10.24       10.13      0.89 o
  -3   3  12        0.69        0.71      0.59 o
  -2   3  12       59.03       58.47      2.49 o
  -1   3  12       84.90       80.63      2.59 o
   0   3  12       66.74       67.81      2.14 o
   1   3  12       10.77        8.42      1.11 o
   2   3  12        0.68        0.99      0.87 o
   3   3  12        4.54        6.53      1.70 o
   4   3  12        4.45        1.61      1.47 o
   5   3  12        0.38        1.22      1.52 o
   6   3  12        0.50        0.92      1.53 o
  -9   4  12        1.67        1.12      0.98 o
  -8   4  12        0.29        1.08      0.80 o
  -7   4  12        1.18        0.56      0.79 o
  -6   4  12        9.96       12.35      0.88 o
  -5   4  12        1.36        0.23      0.62 o
  -4   4  12       11.28       11.18      0.93 o
  -3   4  12        5.53        5.66      0.73 o
  -2   4  12       39.05       37.19      1.34 o
  -1   4  12       51.93       46.19      1.86 o
   0   4  12        0.92        0.46      0.87 o
   1   4  12        0.33        0.48      0.83 o
   2   4  12       20.08       15.73      1.32 o
   3   4  12        3.35        4.22      1.61 o
   4   4  12        0.42        0.63      1.48 o
   5   4  12        0.10        0.21      1.53 o
  -9   5  12        0.19        0.51      0.80 o
  -8   5  12        2.48        1.80      1.08 o
  -7   5  12        1.42        0.41      0.90 o
  -6   5  12        4.73        4.66      0.82 o
  -5   5  12       21.23       22.61      1.17 o
  -4   5  12        7.26        7.42      1.00 o
  -3   5  12       30.11       31.36      1.52 o
  -2   5  12        0.28       -0.14      0.75 o
  -1   5  12        0.95       -0.08      0.83 o
   0   5  12       35.75       37.32      1.69 o
   1   5  12        2.16        2.19      0.90 o
   2   5  12        0.01        2.69      1.36 o
   3   5  12        1.23        1.72      1.44 o
   4   5  12        0.38        3.70      1.65 o
   5   5  12        5.22        7.63      1.89 o
  -9   6  12        0.99        0.98      0.76 o
  -8   6  12        0.58        0.34      0.91 o
  -7   6  12        5.14        5.58      1.16 o
  -6   6  12        5.41        4.12      0.89 o
  -5   6  12        0.54        1.05      0.74 o
  -4   6  12        0.91        1.32      0.77 o
  -3   6  12       32.51       34.04      1.62 o
  -2   6  12        0.67        0.10      0.74 o
  -1   6  12        0.19        0.01      0.71 o
   0   6  12        0.79        0.72      0.84 o
   1   6  12       13.82       14.15      1.32 o
   2   6  12        0.74       -0.12      0.92 o
   3   6  12       20.43       27.63      2.53 o
   4   6  12        0.90        1.16      1.66 o
   5   6  12        0.99       -0.19      1.59 o
  -8   7  12        5.93        8.16      1.33 o
  -7   7  12        0.10       -0.96      0.96 o
  -6   7  12        9.71       12.13      1.70 o
  -5   7  12        1.26        0.54      0.98 o
  -4   7  12        0.67        1.56      1.01 o
  -3   7  12       12.08       10.79      1.39 o
  -2   7  12       10.61        8.35      1.10 o
  -1   7  12        0.77       -0.20      0.98 o
   0   7  12        5.05        5.49      1.54 o
   1   7  12        1.82        2.68      1.02 o
   2   7  12        5.54        5.94      1.40 o
   3   7  12        1.37       -0.05      1.52 o
   4   7  12        4.13        4.44      1.81 o
   5   7  12        0.69        1.40      1.76 o
  -8   8  12        0.39       -0.24      1.03 o
  -7   8  12        1.55        2.55      1.10 o
  -6   8  12        0.06        1.77      1.22 o
  -5   8  12        2.61        2.56      1.09 o
  -4   8  12        1.10        2.80      1.71 o
  -3   8  12        8.61        9.67      1.36 o
  -2   8  12        2.09        2.23      0.93 o
  -1   8  12        0.87        0.06      0.84 o
   0   8  12        5.38        6.16      1.14 o
   1   8  12        0.60       -0.06      0.93 o
   2   8  12        0.10        0.02      1.18 o
   3   8  12        2.20        1.47      2.87 o
   4   8  12        6.62        5.77      2.05 o
  -7   9  12        0.26       -0.24      2.01 o
  -6   9  12        6.21        2.71      1.62 o
  -5   9  12        8.38        6.93      1.58 o
  -4   9  12        0.48        2.99      1.08 o
  -3   9  12        4.62        1.43      1.09 o
  -2   9  12        0.52        0.36      1.11 o
  -1   9  12        0.15        0.02      0.90 o
   0   9  12        0.32        0.32      0.97 o
   1   9  12        1.99        2.02      1.08 o
   2   9  12        6.76        8.74      2.44 o
   3   9  12        0.05        1.39      4.29 o
   4   9  12        0.01        2.72      1.82 o
  -7  10  12        0.91        1.30      1.41 o
  -6  10  12        2.59        3.71      1.49 o
  -5  10  12        1.11       -0.37      1.29 o
  -4  10  12        1.19        1.22      1.34 o
  -3  10  12        2.90        4.12      1.54 o
  -2  10  12        4.73        6.12      1.41 o
  -1  10  12        0.96        1.58      1.01 o
   0  10  12        0.72        1.46      1.09 o
   1  10  12        0.76       -0.15      1.00 o
   2  10  12        0.51        2.00      2.22 o
   3  10  12        2.34        3.38      1.96 o
  -6  11  12        0.04        0.80      1.37 o
  -5  11  12        0.10        0.07      1.93 o
  -4  11  12        0.75        3.05      1.72 o
  -3  11  12        0.02        0.46      1.35 o
  -2  11  12        0.04        0.12      1.18 o
  -1  11  12        0.80       -0.49      1.19 o
   0  11  12        1.51        0.93      1.09 o
   1  11  12        0.01        0.28      1.33 o
   2  11  12       11.17       16.47      2.35 o
  -5  12  12        0.20        2.11      2.80 o
  -4  12  12        0.18        0.48      1.68 o
  -3  12  12        0.42        4.70      1.85 o
  -2  12  12        0.00       -1.42      1.49 o
  -1  12  12        1.11        1.69      1.41 o
   0  12  12        0.01       -0.40      1.10 o
   1  12  12        1.53        0.30      1.41 o
  -4  13  12        3.17        6.19      1.91 o
  -3  13  12        0.33        1.69      1.57 o
  -2  13  12        2.49        1.72      2.67 o
  -1  13  12        1.01        3.41      1.53 o
   0  13  12        0.09       -0.49      1.91 o
  -9   1  13        0.32       -0.14      0.75 o
  -8   1  13        0.63       -0.40      0.80 o
  -7   1  13        0.00       -0.69      0.72 o
  -6   1  13        1.05        1.39      0.66 o
  -5   1  13        1.44        1.41      0.72 o
  -4   1  13       63.82       65.97      1.75 o
  -3   1  13        0.00        0.60      0.63 o
  -2   1  13       37.02       33.84      1.86 o
  -1   1  13       15.23       12.34      1.20 o
   0   1  13       12.82       14.28      1.25 o
   1   1  13        0.05        0.37      1.02 o
   2   1  13        2.24        1.67      0.91 o
   3   1  13        0.78        0.01      2.07 o
   4   1  13        3.60        1.98      1.85 o
   5   1  13        0.00       -1.49      1.49 o
  -9   2  13        0.43       -0.49      0.76 o
  -8   2  13        6.20        5.45      0.97 o
  -7   2  13        5.54        5.49      1.46 o
  -6   2  13        6.25        7.27      0.82 o
  -5   2  13       18.85       22.87      1.16 o
  -4   2  13        7.02        7.89      0.91 o
  -3   2  13        0.48        0.30      0.62 o
  -2   2  13       19.78       18.26      1.31 o
  -1   2  13       33.72       40.02      2.81 o
   0   2  13        0.27        1.07      0.92 o
   1   2  13       18.36       21.02      1.63 o
   2   2  13        0.55       -0.61      0.86 o
   3   2  13        0.15       -1.23      1.23 o
   4   2  13        1.49        2.39      1.66 o
   5   2  13        8.18       11.64      3.01 o
  -9   3  13        1.42        0.72      0.83 o
  -8   3  13        0.69        0.62      0.83 o
  -7   3  13        1.98        1.75      0.72 o
  -6   3  13       10.26       11.27      1.02 o
  -5   3  13        0.83        0.01      0.63 o
  -4   3  13       26.72       26.28      1.26 o
  -3   3  13       40.85       40.12      1.54 o
  -2   3  13       12.56       15.39      1.28 o
  -1   3  13       56.58       51.02      1.92 o
   0   3  13       13.66       13.90      1.27 o
   1   3  13        5.02        7.29      1.13 o
   2   3  13       11.75       13.00      1.32 o
   3   3  13        1.60        2.23      1.77 o
   4   3  13       10.78       12.90      2.23 o
   5   3  13        0.15       -1.48      1.48 o
  -9   4  13        0.03        0.07      0.88 o
  -8   4  13        0.22        0.32      0.84 o
  -7   4  13        1.10        1.27      0.83 o
  -6   4  13        2.33        3.47      0.80 o
  -5   4  13       11.00       13.50      0.95 o
  -4   4  13       58.22       61.89      1.78 o
  -3   4  13       49.79       52.63      1.76 o
  -2   4  13       42.67       40.39      1.58 o
  -1   4  13       20.53       18.16      1.33 o
   0   4  13        4.09        1.82      1.59 o
   1   4  13        6.16        5.34      1.11 o
   2   4  13        0.72        0.90      0.97 o
   3   4  13        0.93        0.95      3.15 o
   4   4  13        5.39        5.30      1.89 o
   5   4  13        1.75        1.67      2.46 o
  -9   5  13        0.02        2.97      1.46 o
  -8   5  13        0.44        0.21      0.88 o
  -7   5  13        0.58        0.37      0.83 o
  -6   5  13        6.37        9.22      1.04 o
  -5   5  13       26.09       29.94      1.24 o
  -4   5  13       11.31       11.00      1.09 o
  -3   5  13        4.64        3.33      1.01 o
  -2   5  13        2.79        2.77      0.83 o
  -1   5  13        3.60        3.74      1.00 o
   0   5  13        1.94        1.35      0.91 o
   1   5  13       25.45       34.12      1.80 o
   2   5  13        1.34        1.60      1.03 o
   3   5  13        0.10        0.00      1.44 o
   4   5  13        0.20       -0.71      1.78 o
  -8   6  13        0.03       -0.68      1.02 o
  -7   6  13        0.00       -0.92      0.92 o
  -6   6  13        5.23        4.50      1.07 o
  -5   6  13        3.30        5.24      1.07 o
  -4   6  13       48.53       53.07      2.02 o
  -3   6  13        7.58        6.01      1.05 o
  -2   6  13       32.35       29.91      1.40 o
  -1   6  13        9.83       13.43      1.31 o
   0   6  13        0.98        2.02      1.09 o
   1   6  13       11.89       14.77      1.58 o
   2   6  13        1.65        3.75      1.35 o
   3   6  13        0.35        0.68      1.61 o
   4   6  13        0.55       -1.28      2.59 o
  -8   7  13        0.82        0.40      1.41 o
  -7   7  13        3.09        3.26      1.22 o
  -6   7  13        6.02        5.20      1.43 o
  -5   7  13        2.92        1.61      1.27 o
  -4   7  13        5.63        6.48      1.31 o
  -3   7  13        0.99        0.74      1.02 o
  -2   7  13        0.96        0.48      0.86 o
  -1   7  13        4.44        2.76      1.57 o
   0   7  13        0.02       -0.86      0.86 o
   1   7  13        5.43        1.74      1.31 o
   2   7  13        9.78       13.03      1.71 o
   3   7  13        0.01       -1.58      2.24 o
   4   7  13        3.65        3.79      2.00 o
  -7   8  13        0.34        1.39      1.20 o
  -6   8  13        0.88        1.51      1.29 o
  -5   8  13        7.00        5.95      1.49 o
  -4   8  13        0.01       -0.64      1.19 o
  -3   8  13        0.62       -1.26      1.26 o
  -2   8  13        0.16       -0.23      1.03 o
  -1   8  13        4.06        6.76      1.59 o
   0   8  13        0.35        1.85      1.06 o
   1   8  13       11.78       14.28      1.47 o
   2   8  13        0.34       -0.47      2.13 o
   3   8  13        1.27        1.28      1.79 o
  -7   9  13        1.09       -1.32      1.59 o
  -6   9  13        1.62        1.94      1.38 o
  -5   9  13        8.94       10.52      1.77 o
  -4   9  13        0.02       -0.97      1.19 o
  -3   9  13       12.07       14.15      1.97 o
  -2   9  13        0.15        1.19      1.21 o
  -1   9  13        0.21       -0.13      0.93 o
   0   9  13        4.12        2.14      1.09 o
   1   9  13        4.34        5.52      1.40 o
   2   9  13        2.03        0.74      1.39 o
   3   9  13        8.55       12.22      2.34 o
  -6  10  13        2.50        0.85      1.40 o
  -5  10  13        3.13        1.93      1.42 o
  -4  10  13        1.33        0.71      1.96 o
  -3  10  13        0.16        0.32      1.32 o
  -2  10  13        3.37        2.09      1.26 o
  -1  10  13        0.47       -1.08      1.08 o
   0  10  13        1.98        2.35      1.12 o
   1  10  13        1.03        0.44      2.04 o
   2  10  13        3.43        5.70      2.03 o
  -5  11  13        0.59        1.63      1.56 o
  -4  11  13        0.06       -1.25      1.25 o
  -3  11  13        1.67        0.93      1.85 o
  -2  11  13        0.07       -1.19      1.19 o
  -1  11  13        2.64        2.29      1.39 o
   0  11  13        1.12        1.49      1.20 o
   1  11  13        0.93        0.66      1.48 o
  -4  12  13        1.18        1.37      1.60 o
  -3  12  13        0.01        0.34      1.53 o
  -2  12  13        0.19       -0.57      1.50 o
  -1  12  13        0.35       -1.26      1.26 o
   0  12  13        7.24        8.27      2.09 o
  -9   0  14        2.56        1.98      3.09 o
  -8   0  14        0.58       -1.19      1.19 o
  -7   0  14        0.26       -0.42      1.24 o
  -6   0  14       20.41       27.93      2.24 o
  -5   0  14        2.61        3.28      1.12 o
  -4   0  14      110.72      122.32      3.85 o
  -3   0  14       81.46       87.36      3.65 o
  -2   0  14        2.67        3.38      1.82 o
  -1   0  14       33.84       35.62      2.47 o
   0   0  14        1.79        1.10      1.21 o
   1   0  14        0.16       -1.21      1.21 o
   2   0  14        1.50        0.93      1.42 o
   3   0  14        0.91       -1.98      1.98 o
   4   0  14       22.61       32.97      4.23 o
  -9   1  14        3.16        3.66      0.98 o
  -8   1  14        1.13        2.48      0.93 o
  -7   1  14       15.95       18.46      1.36 o
  -6   1  14        0.10        0.32      0.76 o
  -5   1  14       13.56       18.92      1.14 o
  -4   1  14       11.08       10.57      1.03 o
  -3   1  14        0.45       -0.81      0.85 o
  -2   1  14        3.65        3.85      0.95 o
  -1   1  14       34.34       33.40      1.71 o
   0   1  14        0.03       -0.03      0.83 o
   1   1  14        8.56        6.19      1.16 o
   2   1  14        0.13        0.03      0.91 o
   3   1  14        4.75        2.23      1.68 o
   4   1  14        0.00       -0.97      1.59 o
  -9   2  14        0.00        0.56      0.88 o
  -8   2  14        0.04       -0.29      0.92 o
  -7   2  14        0.13        0.01      0.83 o
  -6   2  14        3.37        2.38      0.79 o
  -5   2  14        3.61        3.11      0.84 o
  -4   2  14       28.83       28.71      1.46 o
  -3   2  14       20.96       19.00      1.39 o
  -2   2  14        4.00        4.06      0.96 o
  -1   2  14        7.94        2.68      1.01 o
   0   2  14        0.01       -0.34      0.83 o
   1   2  14        5.36        7.73      1.20 o
   2   2  14        3.26        4.22      1.25 o
   3   2  14        0.61       -1.17      1.49 o
   4   2  14        0.05       -1.54      1.54 o
  -8   3  14        0.21        0.33      0.90 o
  -7   3  14        1.17        1.27      1.24 o
  -6   3  14        0.00        0.64      0.79 o
  -5   3  14        2.86        4.56      0.91 o
  -4   3  14        2.08        1.72      0.85 o
  -3   3  14       36.46       36.57      1.75 o
  -2   3  14       12.17       12.41      1.23 o
  -1   3  14        9.19       10.18      1.20 o
   0   3  14        1.03        0.05      0.87 o
   1   3  14        0.64        0.92      0.97 o
   2   3  14        6.58        7.11      2.09 o
   3   3  14        0.28        2.21      3.62 o
   4   3  14        0.02        2.73      1.81 o
  -8   4  14        1.59        1.10      0.94 o
  -7   4  14        0.91        1.29      0.98 o
  -6   4  14        5.79        4.38      0.99 o
  -5   4  14        1.06        1.46      0.95 o
  -4   4  14        7.05        7.91      1.07 o
  -3   4  14       26.33       25.58      1.54 o
  -2   4  14        2.96        3.52      0.84 o
  -1   4  14        1.08        1.19      0.95 o
   0   4  14        3.14        1.56      1.04 o
   1   4  14        0.44        2.14      1.04 o
   2   4  14        0.26        0.59      1.19 o
   3   4  14        5.89        8.02      2.07 o
   4   4  14        1.07        0.61      1.91 o
  -8   5  14        2.17       -0.69      0.96 o
  -7   5  14        6.03        8.80      1.45 o
  -6   5  14        0.17       -0.61      0.97 o
  -5   5  14       19.86       25.99      1.61 o
  -4   5  14        2.62        2.77      1.05 o
  -3   5  14        3.47        2.62      1.11 o
  -2   5  14        3.03        4.11      0.90 o
  -1   5  14        0.39        0.57      0.92 o
   0   5  14        0.28        1.80      1.02 o
   1   5  14        1.88        1.56      1.19 o
   2   5  14        1.24        5.39      1.47 o
   3   5  14        5.49        4.77      1.95 o
   4   5  14        3.53        5.24      1.97 o
  -8   6  14        0.01        1.91      1.04 o
  -7   6  14        0.10        0.49      1.01 o
  -6   6  14        1.08        1.27      1.12 o
  -5   6  14        1.95        1.77      1.14 o
  -4   6  14        0.01       -1.11      1.11 o
  -3   6  14        0.92        0.81      1.26 o
  -2   6  14        5.28        3.84      1.22 o
  -1   6  14        6.04        4.48      1.10 o
   0   6  14        2.29        4.65      1.22 o
   1   6  14       17.24       22.51      1.67 o
   2   6  14        7.21        6.58      1.54 o
   3   6  14        0.13        1.43      2.07 o
  -7   7  14        0.57        0.40      1.22 o
  -6   7  14        0.83        1.40      2.45 o
  -5   7  14        0.88       -0.43      1.23 o
  -4   7  14        4.51        2.61      1.41 o
  -3   7  14        0.48        3.21      1.37 o
  -2   7  14        0.49       -0.24      1.11 o
  -1   7  14        3.12        4.62      1.14 o
   0   7  14        4.01        5.27      1.52 o
   1   7  14        0.00       -1.02      1.02 o
   2   7  14        6.19        9.12      1.72 o
   3   7  14        1.54        0.23      2.54 o
  -7   8  14        0.80        0.45      1.31 o
  -6   8  14        0.25       -1.23      1.23 o
  -5   8  14        2.13        1.70      1.38 o
  -4   8  14        0.12       -1.72      1.72 o
  -3   8  14        0.00       -1.08      1.23 o
  -2   8  14        4.84        4.93      1.39 o
  -1   8  14        2.38        3.02      1.13 o
   0   8  14        0.23        0.76      1.09 o
   1   8  14        1.79        3.16      1.19 o
   2   8  14        4.46        1.46      1.98 o
  -6   9  14        0.17        1.06      1.97 o
  -5   9  14        0.76        1.30      1.38 o
  -4   9  14        0.85        0.38      4.43 o
  -3   9  14        0.00        1.50      1.41 o
  -2   9  14        0.27       -1.14      1.14 o
  -1   9  14        0.80        1.97      1.35 o
   0   9  14        2.73        3.26      1.20 o
   1   9  14        0.01       -1.24      1.24 o
   2   9  14        0.24        0.22      1.91 o
  -5  10  14        0.64        2.17      1.55 o
  -4  10  14        0.57        2.45      2.15 o
  -3  10  14        0.15        0.58      1.42 o
  -2  10  14        0.26       -0.49      1.18 o
  -1  10  14        1.32        2.93      1.41 o
   0  10  14        0.00        0.86      1.15 o
   1  10  14        2.24        2.52      1.82 o
  -4  11  14        0.01        0.07      1.48 o
  -3  11  14        0.90        0.97      1.60 o
  -2  11  14        2.75        5.39      1.80 o
  -1  11  14        0.21       -0.21      1.70 o
   0  11  14       11.58       16.17      3.27 o
  -8   1  15        0.42        0.54      0.96 o
  -7   1  15        0.44        0.38      0.95 o
  -6   1  15       20.97       22.59      1.57 o
  -5   1  15        0.10        0.61      0.88 o
  -4   1  15       13.52       10.92      1.30 o
  -3   1  15        5.45        5.66      1.10 o
  -2   1  15        1.55        0.42      0.88 o
  -1   1  15        0.47        1.23      1.39 o
   0   1  15        2.92        2.98      1.09 o
   1   1  15        1.21        1.58      1.06 o
   2   1  15        6.91        6.58      1.50 o
   3   1  15        1.15        1.15      1.86 o
  -8   2  15        0.21       -0.91      0.91 o
  -7   2  15        2.33        2.04      1.03 o
  -6   2  15        1.64       -0.01      0.94 o
  -5   2  15        0.02        0.31      0.89 o
  -4   2  15        5.94        4.93      1.21 o
  -3   2  15        4.26        4.08      1.22 o
  -2   2  15        4.05        3.87      1.03 o
  -1   2  15        8.97       11.23      1.42 o
   0   2  15        0.23        1.04      0.99 o
   1   2  15        0.76       -0.99      0.99 o
   2   2  15        2.93        3.69      1.42 o
   3   2  15        5.49        7.26      2.13 o
  -8   3  15        4.87        4.16      1.09 o
  -7   3  15        0.01       -0.89      0.93 o
  -6   3  15       11.86       10.47      1.30 o
  -5   3  15        3.85        5.99      1.13 o
  -4   3  15        7.13        6.78      1.30 o
  -3   3  15        7.46        5.27      1.26 o
  -2   3  15        4.66        2.64      0.88 o
  -1   3  15        3.88        4.16      1.11 o
   0   3  15        2.42        0.66      1.04 o
   1   3  15        0.51        0.61      1.22 o
   2   3  15        4.47        8.23      1.65 o
   3   3  15        0.34        1.66      1.83 o
  -8   4  15        0.32       -0.86      0.99 o
  -7   4  15        8.09        8.84      1.27 o
  -6   4  15        1.78        4.44      1.28 o
  -5   4  15       23.89       24.64      2.65 o
  -4   4  15        3.56        4.19      1.27 o
  -3   4  15       13.00       11.95      1.49 o
  -2   4  15        0.17        1.30      0.96 o
  -1   4  15        7.03        7.64      1.20 o
   0   4  15        8.14       13.16      1.46 o
   1   4  15        0.02        1.18      1.98 o
   2   4  15       13.09       15.51      1.87 o
   3   4  15        6.15        3.27      3.62 o
  -7   5  15        1.15        2.50      1.25 o
  -6   5  15       15.94       17.70      1.68 o
  -5   5  15        0.24        0.23      1.36 o
  -4   5  15        8.46        5.75      1.32 o
  -3   5  15        4.25        1.68      1.35 o
  -2   5  15        0.85        1.67      1.19 o
  -1   5  15        4.34        5.63      1.21 o
   0   5  15        0.24        0.47      1.03 o
   1   5  15        0.43        1.73      1.16 o
   2   5  15        4.55        1.93      1.85 o
   3   5  15        0.07        0.03      1.79 o
  -7   6  15        0.01       -0.73      1.47 o
  -6   6  15        1.81        2.17      1.25 o
  -5   6  15        0.11        0.79      1.29 o
  -4   6  15        3.20        4.64      1.54 o
  -3   6  15        0.72       -0.99      1.23 o
  -2   6  15        1.12        3.09      1.29 o
  -1   6  15        3.29        5.24      1.22 o
   0   6  15        4.71        4.07      1.19 o
   1   6  15        0.05       -0.02      1.11 o
   2   6  15        0.46        1.38      1.84 o
  -7   7  15        0.16       -1.02      1.11 o
  -6   7  15        3.01        4.21      1.72 o
  -5   7  15        0.34        0.72      1.28 o
  -4   7  15        0.37        0.52      1.32 o
  -3   7  15        5.82        6.73      1.67 o
  -2   7  15        0.04        0.61      1.18 o
  -1   7  15       15.42       16.56      1.55 o
   0   7  15        8.09        7.52      1.39 o
   1   7  15        1.93        0.09      1.41 o
   2   7  15        3.32        0.84      1.88 o
  -6   8  15        0.43        2.11      1.41 o
  -5   8  15        0.03       -0.10      1.27 o
  -4   8  15        0.00        0.27      1.36 o
  -3   8  15        0.03        1.43      1.49 o
  -2   8  15        1.08        1.65      1.29 o
  -1   8  15        2.96        4.90      1.47 o
   0   8  15        0.39        0.83      1.33 o
   1   8  15        3.63        7.48      1.73 o
  -5   9  15        2.43        3.21      1.49 o
  -4   9  15        0.06        0.36      1.34 o
  -3   9  15        0.64       -1.28      1.45 o
  -2   9  15        1.49       -1.08      2.15 o
  -1   9  15        0.10        1.50      1.42 o
   0   9  15        0.95        2.66      1.26 o
   1   9  15        3.42        3.37      2.88 o
  -4  10  15        0.09        0.01      1.49 o
  -3  10  15        0.22        0.63      1.54 o
  -2  10  15        3.25        9.24      2.08 o
  -1  10  15        0.86       -1.13      1.36 o
  -7   0  16        0.23        0.08      1.41 o
  -6   0  16       20.90       25.94      3.28 o
  -5   0  16       12.63       13.94      2.72 o
  -4   0  16        1.64        1.34      1.89 o
  -3   0  16       20.07       22.86      2.34 o
  -2   0  16        1.86        1.89      1.42 o
  -1   0  16        2.82        3.03      2.50 o
   0   0  16        0.00        0.45      1.51 o
   1   0  16        0.15        0.37      1.54 o
   2   0  16       27.27       41.13      4.75 o
  -7   1  16        2.79        4.54      1.19 o
  -6   1  16        0.02        0.05      1.26 o
  -5   1  16        2.73        0.70      1.35 o
  -4   1  16        0.01        0.68      1.33 o
  -3   1  16        1.03        2.79      1.25 o
  -2   1  16        0.17        1.83      1.15 o
  -1   1  16        1.54        1.04      1.03 o
   0   1  16        0.60       -0.40      1.03 o
   1   1  16        4.64        4.15      1.26 o
   2   1  16        2.03        1.35      1.82 o
  -7   2  16        0.01       -0.73      1.03 o
  -6   2  16        6.80        5.66      1.32 o
  -5   2  16        0.76        0.11      1.25 o
  -4   2  16        1.94        2.59      1.17 o
  -3   2  16        2.01       -0.88      1.07 o
  -2   2  16        0.21        0.93      1.08 o
  -1   2  16        1.53        0.34      1.02 o
   0   2  16        0.36        1.71      1.21 o
   1   2  16        0.68        2.51      1.21 o
   2   2  16        0.10        0.52      1.78 o
  -7   3  16        1.45        1.92      1.19 o
  -6   3  16        0.02       -0.89      1.14 o
  -5   3  16        9.98        9.77      1.74 o
  -4   3  16        1.09        0.80      1.16 o
  -3   3  16        7.49        6.14      1.34 o
  -2   3  16        0.04       -0.12      0.95 o
  -1   3  16        0.09        0.60      1.02 o
   0   3  16        4.89        6.91      1.35 o
   1   3  16        4.38        4.18      1.35 o
   2   3  16        0.09       -2.21      2.22 o
  -7   4  16        0.04        1.78      1.23 o
  -6   4  16        0.12        1.89      1.38 o
  -5   4  16        6.09        6.31      1.66 o
  -4   4  16        0.82       -0.77      1.26 o
  -3   4  16        1.03        1.53      1.17 o
  -2   4  16        0.23       -1.09      1.09 o
  -1   4  16        0.39        0.44      1.04 o
   0   4  16        0.67       -1.07      1.07 o
   1   4  16        6.69        9.24      1.54 o
   2   4  16        0.28        1.90      1.85 o
  -7   5  16        4.03        5.82      1.40 o
  -6   5  16        1.35        1.47      1.38 o
  -5   5  16        1.69        4.79      1.55 o
  -4   5  16        1.17        0.00      1.28 o
  -3   5  16        0.94        1.66      1.43 o
  -2   5  16        0.17        1.18      1.28 o
  -1   5  16        4.82        6.57      1.29 o
   0   5  16        0.31        1.83      1.16 o
   1   5  16        1.18        0.55      1.39 o
   2   5  16        2.88        3.69      2.01 o
  -6   6  16        0.77        0.43      1.41 o
  -5   6  16        0.80        2.93      1.52 o
  -4   6  16        1.99        3.52      1.54 o
  -3   6  16        0.54       -1.04      1.33 o
  -2   6  16        4.97        8.39      1.89 o
  -1   6  16        3.97        2.15      1.37 o
   0   6  16       12.95       21.49      2.68 o
   1   6  16        2.07       -0.30      1.45 o
  -6   7  16        1.57       -0.05      1.92 o
  -5   7  16        0.03        1.71      2.68 o
  -4   7  16        0.74        1.41      1.49 o
  -3   7  16        0.46        0.25      1.48 o
  -2   7  16        0.26        4.53      1.70 o
  -1   7  16        0.09        0.55      1.87 o
   0   7  16        2.49        3.39      1.68 o
   1   7  16        1.16       -0.41      1.40 o
  -5   8  16        0.01        0.08      1.38 o
  -4   8  16        0.74       -1.10      1.47 o
  -3   8  16        2.70       -0.41      1.51 o
  -2   8  16        0.04        0.08      2.30 o
  -1   8  16        2.20        2.62      1.56 o
   0   8  16        2.01        1.26      1.28 o
  -3   9  16        0.09        0.14      1.56 o
  -2   9  16        0.74        1.92      4.05 o
  -7   1  17        0.15        1.21      1.42 o
  -6   1  17        4.76        3.46      1.72 o
  -5   1  17        1.65        2.54      1.47 o
  -4   1  17        0.29        1.03      1.46 o
  -3   1  17        1.24        4.34      1.54 o
  -2   1  17        1.74        0.91      1.58 o
  -1   1  17        0.38       -1.42      1.42 o
   0   1  17        3.12        2.20      1.35 o
   1   1  17        2.30        1.28      1.28 o
  -6   2  17        0.70       -1.13      1.13 o
  -5   2  17        0.58       -1.19      1.22 o
  -4   2  17        1.58        2.74      1.78 o
  -3   2  17        2.43        2.30      1.52 o
  -2   2  17        0.12       -0.72      3.38 o
  -1   2  17        1.26        3.92      1.27 o
   0   2  17        8.15       10.58      1.50 o
   1   2  17        1.16        0.88      1.19 o
  -6   3  17        0.98       -0.35      1.23 o
  -5   3  17        0.19        1.40      1.36 o
  -4   3  17        0.07        0.83      1.36 o
  -3   3  17        1.57        1.63      2.37 o
  -2   3  17        0.31        2.19      1.58 o
  -1   3  17        0.02       -0.05      1.11 o
   0   3  17        0.21        0.09      1.16 o
   1   3  17        0.12       -0.44      1.38 o
  -6   4  17        0.00        0.39      1.34 o
  -5   4  17        3.32        3.78      1.53 o
  -4   4  17        0.01        2.10      1.49 o
  -3   4  17        2.27        1.98      1.48 o
  -2   4  17        3.77        3.41      4.62 o
  -1   4  17        0.61        4.42      1.49 o
   0   4  17        6.47       12.38      1.65 o
   1   4  17        5.30        7.40      2.19 o
  -5   5  17        1.99        3.34      2.90 o
  -4   5  17        0.92       -0.75      1.28 o
  -3   5  17        0.04        1.06      2.11 o
  -2   5  17        5.31        4.88      1.78 o
  -1   5  17        0.17       -1.31      1.32 o
   0   5  17        9.72       13.41      3.04 o
  -5   6  17        0.38        1.01      1.85 o
  -4   6  17        0.50        0.83      1.49 o
  -3   6  17        0.06        0.92      1.45 o
  -2   6  17        2.15        2.94      1.72 o
  -1   6  17        0.17       -0.07      1.33 o
  -4   7  17        0.04       -0.94      1.50 o
  -3   7  17        8.99       13.45      3.10 o
  -2   7  17        4.10        7.23      1.98 o
  -5   0  18        3.88        3.00      2.25 o
  -4   0  18        0.39        1.68      2.26 o
  -3   0  18        1.27       -0.94      2.03 o
  -2   0  18        0.31        1.11      2.46 o
  -1   0  18        2.68       -2.02      2.02 o
   0   0  18       12.44       20.81      2.71 o
  -5   1  18        0.19        0.69      1.88 o
  -4   1  18        0.00        1.54      1.60 o
  -3   1  18        0.07        0.53      1.53 o
  -2   1  18        1.70        0.88      1.67 o
  -1   1  18        0.89       -0.11      1.63 o
   0   1  18        5.48        2.28      1.41 o
  -5   2  18        0.01        0.42      1.43 o
  -4   2  18        0.05       -0.81      1.57 o
  -3   2  18        0.21        0.18      1.79 o
  -2   2  18        0.27        3.32      1.78 o
  -1   2  18        0.11       -0.07      1.71 o
  -5   3  18        3.09        3.75      1.66 o
  -4   3  18        0.02       -0.92      1.46 o
  -3   3  18        0.18       -1.37      1.37 o
  -2   3  18        1.41        5.63      1.92 o
  -1   3  18        5.41        8.69      2.18 o
  -4   4  18        0.43       -0.97      1.40 o
  -3   4  18        0.61        1.09      1.62 o
  -2   4  18        1.49        5.19      2.84 o
 
